# Supplementary material for: Tropical Rain Forest Structure, Tree Growth and Dynamics along a 2700-m Elevational Transect in Costa Rica
Source: PLoS One. 2015 Apr 9;10(4):e0122905. doi: 10.1371/journal.pone.0122905 (PMC4391938; doi:10.1371/journal.pone.0122905)
Supplement: S1 Dataset — (TXT) [file pone.0122905.s002.txt]

*Canopy heights in 9 1-ha plots along a 2700m elevational gradient in Costa Rica
*Methods, site locations and plot names are described in the body of the paper
*Measurements of exactly 1500cm were coded as 1499
PlotName	Xm	Ym	Date	Height	Comentarios
100	0	0	29-Oct-13	1500
100	5	0	29-Oct-13	1500
100	10	0	29-Oct-13	1500
100	0	5	29-Oct-13	1500
100	5	5	29-Oct-13	1500
100	10	5	29-Oct-13	1500
100	0	10	29-Oct-13	1500
100	5	10	29-Oct-13	1500
100	10	10	29-Oct-13	1500
100	0	15	29-Oct-13	1500
100	5	15	29-Oct-13	1500
100	10	15	29-Oct-13	1500
100	0	20	29-Oct-13	1500
100	5	20	29-Oct-13	1500
100	10	20	29-Oct-13	1500
100	0	25	29-Oct-13	1500
100	5	25	29-Oct-13	1500
100	10	25	29-Oct-13	1500
100	0	30	29-Oct-13	1500
100	5	30	29-Oct-13	1500
100	10	30	29-Oct-13	1500
100	0	35	29-Oct-13	1500
100	5	35	29-Oct-13	1500
100	10	35	29-Oct-13	1500
100	0	40	29-Oct-13	1500
100	5	40	29-Oct-13	1500
100	10	40	29-Oct-13	1500
100	0	45	29-Oct-13	1500
100	5	45	29-Oct-13	1500
100	10	45	29-Oct-13	1500
100	0	50	29-Oct-13	1500
100	5	50	29-Oct-13	1500
100	10	50	29-Oct-13	1500
100	0	55	29-Oct-13	1500
100	5	55	29-Oct-13	1500
100	10	55	29-Oct-13	1500
100	0	60	29-Oct-13	1500
100	5	60	29-Oct-13	1500
100	10	60	29-Oct-13	1500
100	0	65	29-Oct-13	1500
100	5	65	29-Oct-13	1500
100	10	65	29-Oct-13	1500
100	0	70	29-Oct-13	1500
100	5	70	29-Oct-13	1500
100	10	70	29-Oct-13	1500
100	0	75	29-Oct-13	1500
100	5	75	29-Oct-13	1500
100	10	75	29-Oct-13	1500
100	0	80	29-Oct-13	1500
100	5	80	29-Oct-13	1500
100	10	80	29-Oct-13	1408
100	0	85	29-Oct-13	1500
100	5	85	29-Oct-13	1500
100	10	85	29-Oct-13	1500
100	0	90	29-Oct-13	1500
100	5	90	29-Oct-13	1500
100	10	90	29-Oct-13	1500
100	0	95	29-Oct-13	1500
100	5	95	29-Oct-13	1500
100	10	95	29-Oct-13	1500
100	0	100	29-Oct-13	1500
100	5	100	29-Oct-13	1500
100	10	100	29-Oct-13	1500
100	15	0	29-Oct-13	1500
100	20	0	29-Oct-13	1500
100	15	5	29-Oct-13	1500
100	20	5	29-Oct-13	1500
100	15	10	29-Oct-13	1158
100	20	10	29-Oct-13	832
100	15	15	29-Oct-13	1500
100	20	15	29-Oct-13	1500
100	15	20	29-Oct-13	1500
100	20	20	29-Oct-13	1500
100	15	25	29-Oct-13	1500
100	20	25	29-Oct-13	1500
100	15	30	29-Oct-13	1500
100	20	30	29-Oct-13	1500
100	15	35	29-Oct-13	1500
100	20	35	29-Oct-13	1500
100	15	40	29-Oct-13	1500
100	20	40	29-Oct-13	1500
100	15	45	29-Oct-13	1500
100	20	45	29-Oct-13	1500
100	15	50	29-Oct-13	1500
100	20	50	29-Oct-13	1500
100	15	55	29-Oct-13	1500
100	20	55	29-Oct-13	1500
100	15	60	29-Oct-13	1500
100	20	60	29-Oct-13	1500
100	15	65	29-Oct-13	1500
100	20	65	29-Oct-13	1500
100	15	70	29-Oct-13	1500
100	20	70	29-Oct-13	1500
100	15	75	29-Oct-13	1500
100	20	75	29-Oct-13	1500
100	15	80	29-Oct-13	1500
100	20	80	29-Oct-13	1500
100	15	85	29-Oct-13	1500
100	20	85	29-Oct-13	1500
100	15	90	29-Oct-13	1410
100	20	90	29-Oct-13	1500
100	15	95	29-Oct-13	1352
100	20	95	29-Oct-13	1500
100	15	100	29-Oct-13	1500
100	20	100	29-Oct-13	1500
100	25	0	29-Oct-13	1500
100	30	0	29-Oct-13	1500
100	25	5	29-Oct-13	1500
100	30	5	29-Oct-13	1500
100	25	10	29-Oct-13	1500
100	30	10	29-Oct-13	1500
100	25	15	29-Oct-13	1500
100	30	15	29-Oct-13	1500
100	25	20	29-Oct-13	1500
100	30	20	29-Oct-13	1500
100	25	25	29-Oct-13	1500
100	30	25	29-Oct-13	1500
100	25	30	29-Oct-13	1500
100	30	30	29-Oct-13	1500
100	25	35	29-Oct-13	1500
100	30	35	29-Oct-13	1500
100	25	40	29-Oct-13	1500
100	30	40	29-Oct-13	1500
100	25	45	29-Oct-13	1500
100	30	45	29-Oct-13	1500
100	25	50	29-Oct-13	1500
100	30	50	29-Oct-13	1500
100	25	55	29-Oct-13	1500
100	30	55	29-Oct-13	1500
100	25	60	29-Oct-13	1500
100	30	60	29-Oct-13	1500
100	25	65	29-Oct-13	1500
100	30	65	29-Oct-13	1289
100	25	70	29-Oct-13	1500
100	30	70	29-Oct-13	1074
100	25	75	29-Oct-13	1500
100	30	75	29-Oct-13	1500
100	25	80	29-Oct-13	1500
100	30	80	29-Oct-13	1500
100	25	85	29-Oct-13	1500
100	30	85	29-Oct-13	1346
100	25	90	29-Oct-13	1500
100	30	90	29-Oct-13	1500
100	25	95	29-Oct-13	1500
100	30	95	29-Oct-13	1500
100	25	100	29-Oct-13	1500
100	30	100	29-Oct-13	1500
100	35	0	30-Oct-13	1500
100	40	0	30-Oct-13	1500
100	35	5	30-Oct-13	1500
100	40	5	30-Oct-13	1500
100	35	10	30-Oct-13	1500
100	40	10	30-Oct-13	1500
100	35	15	30-Oct-13	1500
100	40	15	30-Oct-13	1500
100	35	20	30-Oct-13	1500
100	40	20	30-Oct-13	1500
100	35	25	30-Oct-13	1500
100	40	25	30-Oct-13	1500
100	35	30	30-Oct-13	1500
100	40	30	30-Oct-13	1500
100	35	35	30-Oct-13	1246
100	40	35	30-Oct-13	1500
100	35	40	30-Oct-13	1500
100	40	40	30-Oct-13	1364
100	35	45	30-Oct-13	1500
100	40	45	30-Oct-13	1500
100	35	50	30-Oct-13	1500
100	40	50	30-Oct-13	1500
100	35	55	30-Oct-13	1500
100	40	55	30-Oct-13	1500
100	35	60	30-Oct-13	1500
100	40	60	30-Oct-13	1500
100	35	65	30-Oct-13	1500
100	40	65	30-Oct-13	1500
100	35	70	30-Oct-13	1351
100	40	70	30-Oct-13	1500
100	35	75	30-Oct-13	1500
100	40	75	30-Oct-13	1500
100	35	80	30-Oct-13	1500
100	40	80	30-Oct-13	1500
100	35	85	30-Oct-13	1349
100	40	85	30-Oct-13	848
100	35	90	30-Oct-13	1500
100	40	90	30-Oct-13	1330
100	35	95	30-Oct-13	1500
100	40	95	30-Oct-13	1500
100	35	100	30-Oct-13	1500
100	40	100	30-Oct-13	1500
100	45	0	30-Oct-13	1500
100	50	0	30-Oct-13	1232
100	45	5	30-Oct-13	1500
100	50	5	30-Oct-13	1500
100	45	10	30-Oct-13	1124
100	50	10	30-Oct-13	1500
100	45	15	30-Oct-13	1213
100	50	15	30-Oct-13	1500
100	45	20	30-Oct-13	1500
100	50	20	30-Oct-13	1118
100	45	25	30-Oct-13	1500
100	50	25	30-Oct-13	952
100	45	30	30-Oct-13	1500
100	50	30	30-Oct-13	1195
100	45	35	30-Oct-13	1500
100	50	35	30-Oct-13	1500
100	45	40	30-Oct-13	1500
100	50	40	30-Oct-13	1500
100	45	45	30-Oct-13	1500
100	50	45	30-Oct-13	1500
100	45	50	30-Oct-13	1500
100	50	50	30-Oct-13	1500
100	45	55	30-Oct-13	1500
100	50	55	30-Oct-13	1500
100	45	60	30-Oct-13	1500
100	50	60	30-Oct-13	1500
100	45	65	30-Oct-13	1500
100	50	65	30-Oct-13	602
100	45	70	30-Oct-13	1500
100	50	70	30-Oct-13	1150
100	45	75	30-Oct-13	1500
100	50	75	30-Oct-13	1500
100	45	80	30-Oct-13	1500
100	50	80	30-Oct-13	1500
100	45	85	30-Oct-13	1500
100	50	85	30-Oct-13	1339
100	45	90	30-Oct-13	1200
100	50	90	30-Oct-13	1500
100	45	95	30-Oct-13	1255
100	50	95	30-Oct-13	1500
100	45	100	30-Oct-13	1229
100	50	100	30-Oct-13	1445
100	55	0	30-Oct-13	1500
100	60	0	30-Oct-13	1500
100	55	5	30-Oct-13	1395
100	60	5	30-Oct-13	1500
100	55	10	30-Oct-13	1450
100	60	10	30-Oct-13	1500
100	55	15	30-Oct-13	1500
100	60	15	30-Oct-13	1370
100	55	20	30-Oct-13	1500
100	60	20	30-Oct-13	1500
100	55	25	30-Oct-13	1374
100	60	25	30-Oct-13	1500
100	55	30	30-Oct-13	1500
100	60	30	30-Oct-13	1500
100	55	35	30-Oct-13	1500
100	60	35	30-Oct-13	1500
100	55	40	30-Oct-13	1500
100	60	40	30-Oct-13	1500
100	55	45	30-Oct-13	1500
100	60	45	30-Oct-13	1500
100	55	50	30-Oct-13	1500
100	60	50	30-Oct-13	1500
100	55	55	30-Oct-13	1500
100	60	55	30-Oct-13	1500
100	55	60	30-Oct-13	632
100	60	60	30-Oct-13	1500
100	55	65	30-Oct-13	1499
100	60	65	30-Oct-13	1500
100	55	70	30-Oct-13	1465
100	60	70	30-Oct-13	1500
100	55	75	30-Oct-13	1394
100	60	75	30-Oct-13	1500
100	55	80	30-Oct-13	1500
100	60	80	30-Oct-13	1500
100	55	85	30-Oct-13	1500
100	60	85	30-Oct-13	1500
100	55	90	30-Oct-13	1500
100	60	90	30-Oct-13	1500
100	55	95	30-Oct-13	1500
100	60	95	30-Oct-13	1500
100	55	100	30-Oct-13	1500
100	60	100	30-Oct-13	1500
100	65	0	30-Oct-13	1500
100	70	0	30-Oct-13	1500
100	65	5	30-Oct-13	1500
100	70	5	30-Oct-13	1500
100	65	10	30-Oct-13	1393
100	70	10	30-Oct-13	1500
100	65	15	30-Oct-13	1500
100	70	15	30-Oct-13	1500
100	65	20	30-Oct-13	1500
100	70	20	30-Oct-13	1500
100	65	25	30-Oct-13	1500
100	70	25	30-Oct-13	1500
100	65	30	30-Oct-13	1500
100	70	30	30-Oct-13	1500
100	65	35	30-Oct-13	1500
100	70	35	30-Oct-13	1472
100	65	40	30-Oct-13	1500
100	70	40	30-Oct-13	1325	se movio 1 mt 212gr por tronco caido
100	65	45	30-Oct-13	470
100	70	45	30-Oct-13	1014
100	65	50	30-Oct-13	1500
100	70	50	30-Oct-13	1500
100	65	55	30-Oct-13	1500
100	70	55	30-Oct-13	1500
100	65	60	30-Oct-13	1500
100	70	60	30-Oct-13	1500
100	65	65	30-Oct-13	1500
100	70	65	30-Oct-13	1500
100	65	70	30-Oct-13	1500
100	70	70	30-Oct-13	1500
100	65	75	30-Oct-13	1500
100	70	75	30-Oct-13	1500
100	65	80	30-Oct-13	1500
100	70	80	30-Oct-13	1500
100	65	85	30-Oct-13	1500
100	70	85	30-Oct-13	1500
100	65	90	30-Oct-13	1500
100	70	90	30-Oct-13	1500
100	65	95	30-Oct-13	1500
100	70	95	30-Oct-13	988
100	65	100	30-Oct-13	1500
100	70	100	30-Oct-13	1500
100	75	0	31-Oct-13	1500
100	80	0	31-Oct-13	1500
100	75	5	31-Oct-13	1500
100	80	5	31-Oct-13	1500
100	75	10	31-Oct-13	1500
100	80	10	31-Oct-13	1500
100	75	15	31-Oct-13	1500
100	80	15	31-Oct-13	1500
100	75	20	31-Oct-13	1500
100	80	20	31-Oct-13	1500
100	75	25	31-Oct-13	1500
100	80	25	31-Oct-13	1500
100	75	30	31-Oct-13	1500
100	80	30	31-Oct-13	1500
100	75	35	31-Oct-13	1500
100	80	35	31-Oct-13	1500
100	75	40	31-Oct-13	1500
100	80	40	31-Oct-13	1500
100	75	45	31-Oct-13	1500
100	80	45	31-Oct-13	1500
100	75	50	31-Oct-13	1500
100	80	50	31-Oct-13	1500
100	75	55	31-Oct-13	1500
100	80	55	31-Oct-13	1500
100	75	60	31-Oct-13	1500
100	80	60	31-Oct-13	1500
100	75	65	31-Oct-13	1500
100	80	65	31-Oct-13	1500
100	75	70	31-Oct-13	190
100	80	70	31-Oct-13	1376
100	75	75	31-Oct-13	1500
100	80	75	31-Oct-13	1500
100	75	80	31-Oct-13	1500
100	80	80	31-Oct-13	1500
100	75	85	31-Oct-13	1500
100	80	85	31-Oct-13	1500
100	75	90	31-Oct-13	1500
100	80	90	31-Oct-13	1500
100	75	95	31-Oct-13	1500
100	80	95	31-Oct-13	1500
100	75	100	31-Oct-13	1207
100	80	100	31-Oct-13	1500
100	85	0	31-Oct-13	1500
100	90	0	31-Oct-13	1500
100	85	5	31-Oct-13	1500
100	90	5	31-Oct-13	867
100	85	10	31-Oct-13	1500
100	90	10	31-Oct-13	996
100	85	15	31-Oct-13	1500
100	90	15	31-Oct-13	1500
100	85	20	31-Oct-13	1500
100	90	20	31-Oct-13	1500
100	85	25	31-Oct-13	1500
100	90	25	31-Oct-13	1500
100	85	30	31-Oct-13	1500
100	90	30	31-Oct-13	1500
100	85	35	31-Oct-13	1500
100	90	35	31-Oct-13	1500
100	85	40	31-Oct-13	1500
100	90	40	31-Oct-13	1500
100	85	45	31-Oct-13	1500
100	90	45	31-Oct-13	1500
100	85	50	31-Oct-13	1500
100	90	50	31-Oct-13	1500
100	85	55	31-Oct-13	1500
100	90	55	31-Oct-13	1500
100	85	60	31-Oct-13	976
100	90	60	31-Oct-13	420
100	85	65	31-Oct-13	1247
100	90	65	31-Oct-13	1500
100	85	70	31-Oct-13	861
100	90	70	31-Oct-13	278
100	85	75	31-Oct-13	875
100	90	75	31-Oct-13	1500
100	85	80	31-Oct-13	1500
100	90	80	31-Oct-13	1500
100	85	85	31-Oct-13	1500
100	90	85	31-Oct-13	1500
100	85	90	31-Oct-13	1500
100	90	90	31-Oct-13	1500
100	85	95	31-Oct-13	1500
100	90	95	31-Oct-13	1500
100	85	100	31-Oct-13	1500
100	90	100	31-Oct-13	1500
100	95	0	31-Oct-13	1500
100	100	0	31-Oct-13	1500
100	95	5	31-Oct-13	1072
100	100	5	31-Oct-13	1212
100	95	10	31-Oct-13	1500
100	100	10	31-Oct-13	1500
100	95	15	31-Oct-13	1500
100	100	15	31-Oct-13	1500
100	95	20	31-Oct-13	1500
100	100	20	31-Oct-13	1500
100	95	25	31-Oct-13	1500
100	100	25	31-Oct-13	1500
100	95	30	31-Oct-13	1500
100	100	30	31-Oct-13	1500
100	95	35	31-Oct-13	1500
100	100	35	31-Oct-13	1500
100	95	40	31-Oct-13	1500
100	100	40	31-Oct-13	1500
100	95	45	31-Oct-13	1500
100	100	45	31-Oct-13	1500
100	95	50	31-Oct-13	1500
100	100	50	31-Oct-13	1500
100	95	55	31-Oct-13	1500
100	100	55	31-Oct-13	1500
100	95	60	31-Oct-13	1500
100	100	60	31-Oct-13	1500
100	95	65	31-Oct-13	1500
100	100	65	31-Oct-13	1500
100	95	70	31-Oct-13	1500
100	100	70	31-Oct-13	1500
100	95	75	31-Oct-13	1500
100	100	75	31-Oct-13	1500
100	95	80	31-Oct-13	1500
100	100	80	31-Oct-13	1500
100	95	85	31-Oct-13	1500
100	100	85	31-Oct-13	1500
100	95	90	31-Oct-13	1500
100	100	90	31-Oct-13	1500
100	95	95	31-Oct-13	1500
100	100	95	31-Oct-13	1500
100	95	100	31-Oct-13	1500
100	100	100	31-Oct-13	1500
200	95	35	22-Nov-12	201
200	90	10	22-Nov-12	315
200	95	40	22-Nov-12	436
200	70	40	22-Nov-12	448
200	65	40	22-Nov-12	521
200	90	35	22-Nov-12	560
200	90	30	22-Nov-12	591
200	35	10	15-Nov-12	593
200	15	5	12-Nov-12	650
200	70	25	22-Nov-12	662
200	100	40	22-Nov-12	675
200	100	35	22-Nov-12	700
200	90	40	22-Nov-12	709
200	65	35	22-Nov-12	720
200	65	30	22-Nov-12	805
200	75	55	22-Nov-12	852
200	85	30	22-Nov-12	856
200	95	15	22-Nov-12	895
200	10	100	12-Nov-12	951
200	0	65	12-Nov-12	976
200	0	40	12-Nov-12	1071
200	75	45	22-Nov-12	1110
200	75	50	22-Nov-12	1157
200	70	35	22-Nov-12	1218
200	55	70	22-Nov-12	1220
200	65	25	22-Nov-12	1226
200	95	50	22-Nov-12	1229
200	5	60	12-Nov-12	1320
200	50	70	15-Nov-12	1381
200	40	25	15-Nov-12	1480
200	0	0	12-Nov-12	1500
200	5	0	12-Nov-12	1500
200	10	0	12-Nov-12	1500
200	0	5	12-Nov-12	1500
200	5	5	12-Nov-12	1500
200	10	5	12-Nov-12	1500
200	0	10	12-Nov-12	1500
200	5	10	12-Nov-12	1500
200	10	10	12-Nov-12	1500
200	0	15	12-Nov-12	1500
200	5	15	12-Nov-12	1500
200	10	15	12-Nov-12	1500
200	0	20	12-Nov-12	1500
200	5	20	12-Nov-12	1500
200	10	20	12-Nov-12	1500
200	0	25	12-Nov-12	1500
200	5	25	12-Nov-12	1500
200	10	25	12-Nov-12	1500
200	0	30	12-Nov-12	1500
200	5	30	12-Nov-12	1500
200	10	30	12-Nov-12	1500
200	0	35	12-Nov-12	1500
200	5	35	12-Nov-12	1500
200	10	35	12-Nov-12	1500
200	5	40	12-Nov-12	1500
200	10	40	12-Nov-12	1500
200	0	45	12-Nov-12	1500
200	5	45	12-Nov-12	1500
200	10	45	12-Nov-12	1500
200	0	50	12-Nov-12	1500
200	5	50	12-Nov-12	1500
200	10	50	12-Nov-12	1500
200	0	55	12-Nov-12	1500
200	5	55	12-Nov-12	1500
200	10	55	12-Nov-12	1500
200	0	60	12-Nov-12	1500
200	10	60	12-Nov-12	1500
200	5	65	12-Nov-12	1500
200	10	65	12-Nov-12	1500
200	0	70	12-Nov-12	1500
200	5	70	12-Nov-12	1500
200	10	70	12-Nov-12	1500
200	0	75	12-Nov-12	1500
200	5	75	12-Nov-12	1500
200	10	75	12-Nov-12	1500
200	0	80	12-Nov-12	1500
200	5	80	12-Nov-12	1500
200	10	80	12-Nov-12	1500
200	0	85	12-Nov-12	1500
200	5	85	12-Nov-12	1500
200	10	85	12-Nov-12	1500
200	0	90	12-Nov-12	1500
200	5	90	12-Nov-12	1500
200	10	90	12-Nov-12	1500
200	0	95	12-Nov-12	1500
200	5	95	12-Nov-12	1500
200	10	95	12-Nov-12	1500
200	0	100	12-Nov-12	1500
200	5	100	12-Nov-12	1500
200	15	0	12-Nov-12	1500
200	20	0	12-Nov-12	1500
200	20	5	12-Nov-12	1500
200	15	10	12-Nov-12	1500
200	20	10	12-Nov-12	1500
200	15	15	12-Nov-12	1500
200	20	15	12-Nov-12	1500
200	15	20	12-Nov-12	1500
200	20	20	12-Nov-12	1500
200	15	25	12-Nov-12	1500
200	20	25	12-Nov-12	1500
200	15	30	12-Nov-12	1500
200	20	30	12-Nov-12	1500
200	15	35	12-Nov-12	1500
200	20	35	12-Nov-12	1500
200	15	40	12-Nov-12	1500
200	20	40	12-Nov-12	1500
200	15	45	12-Nov-12	1500
200	20	45	12-Nov-12	1500
200	15	50	12-Nov-12	1500
200	20	50	12-Nov-12	1500
200	15	55	12-Nov-12	1500
200	20	55	12-Nov-12	1500
200	15	60	12-Nov-12	1500
200	20	60	12-Nov-12	1500
200	15	65	12-Nov-12	1500
200	20	65	12-Nov-12	1500
200	15	70	12-Nov-12	1500
200	20	70	12-Nov-12	1500
200	15	75	12-Nov-12	1500
200	20	75	12-Nov-12	1500
200	15	80	12-Nov-12	1500
200	20	80	12-Nov-12	1500
200	15	85	12-Nov-12	1500
200	20	85	12-Nov-12	1500
200	15	90	12-Nov-12	1500
200	20	90	12-Nov-12	1500
200	15	95	12-Nov-12	1500
200	20	95	12-Nov-12	1500
200	15	100	12-Nov-12	1500
200	20	100	12-Nov-12	1500
200	25	0	12-Nov-12	1500
200	30	0	15-Nov-12	1500
200	25	5	12-Nov-12	1500
200	30	5	15-Nov-12	1500
200	25	10	12-Nov-12	1500
200	30	10	15-Nov-12	1500
200	25	15	12-Nov-12	1500
200	30	15	15-Nov-12	1500
200	25	20	12-Nov-12	1500
200	30	20	15-Nov-12	1500
200	25	25	12-Nov-12	1500
200	30	25	15-Nov-12	1500
200	25	30	12-Nov-12	1500
200	30	30	15-Nov-12	1500
200	25	35	12-Nov-12	1500
200	30	35	15-Nov-12	1500
200	25	40	12-Nov-12	1500
200	30	40	15-Nov-12	1500
200	25	45	12-Nov-12	1500
200	30	45	15-Nov-12	1500
200	25	50	12-Nov-12	1500
200	30	50	15-Nov-12	1500
200	25	55	15-Nov-12	1500
200	30	55	15-Nov-12	1500
200	25	60	15-Nov-12	1500
200	30	60	15-Nov-12	1500
200	25	65	15-Nov-12	1500
200	30	65	15-Nov-12	1500
200	25	70	15-Nov-12	1500
200	30	70	15-Nov-12	1500
200	25	75	15-Nov-12	1500
200	30	75	15-Nov-12	1500
200	25	80	15-Nov-12	1500
200	30	80	15-Nov-12	1500
200	25	85	15-Nov-12	1500
200	30	85	15-Nov-12	1500
200	25	90	15-Nov-12	1500
200	30	90	15-Nov-12	1500
200	25	95	15-Nov-12	1500
200	30	95	15-Nov-12	1500
200	25	100	15-Nov-12	1500
200	30	100	15-Nov-12	1500
200	35	0	15-Nov-12	1500
200	40	0	15-Nov-12	1500
200	35	5	15-Nov-12	1500
200	40	5	15-Nov-12	1500
200	40	10	15-Nov-12	1500
200	35	15	15-Nov-12	1500
200	40	15	15-Nov-12	1500
200	35	20	15-Nov-12	1500
200	40	20	15-Nov-12	1500
200	35	25	15-Nov-12	1500
200	35	30	15-Nov-12	1500
200	40	30	15-Nov-12	1500
200	35	35	15-Nov-12	1500
200	40	35	15-Nov-12	1500
200	35	40	15-Nov-12	1500
200	40	40	15-Nov-12	1500
200	35	45	15-Nov-12	1500
200	40	45	15-Nov-12	1500
200	35	50	15-Nov-12	1500
200	40	50	15-Nov-12	1500
200	35	55	15-Nov-12	1500
200	40	55	15-Nov-12	1500
200	35	60	15-Nov-12	1500
200	40	60	15-Nov-12	1500
200	35	65	15-Nov-12	1500
200	40	65	15-Nov-12	1500
200	35	70	15-Nov-12	1500
200	40	70	15-Nov-12	1500
200	35	75	15-Nov-12	1500
200	40	75	15-Nov-12	1500
200	35	80	15-Nov-12	1500
200	40	80	15-Nov-12	1500
200	35	85	15-Nov-12	1500
200	40	85	15-Nov-12	1500
200	35	90	15-Nov-12	1500
200	40	90	15-Nov-12	1500
200	35	95	15-Nov-12	1500
200	40	95	15-Nov-12	1500
200	35	100	15-Nov-12	1500
200	40	100	15-Nov-12	1500
200	45	0	15-Nov-12	1500
200	50	0	15-Nov-12	1500
200	45	5	15-Nov-12	1500
200	50	5	15-Nov-12	1500
200	45	10	15-Nov-12	1500
200	50	10	15-Nov-12	1500
200	45	15	15-Nov-12	1500
200	50	15	15-Nov-12	1500
200	45	20	15-Nov-12	1500
200	50	20	15-Nov-12	1500
200	45	25	15-Nov-12	1500
200	50	25	15-Nov-12	1500
200	45	30	15-Nov-12	1500
200	50	30	15-Nov-12	1500
200	45	35	15-Nov-12	1500
200	50	35	15-Nov-12	1500
200	45	40	15-Nov-12	1500
200	50	40	15-Nov-12	1500
200	45	45	15-Nov-12	1500
200	50	45	15-Nov-12	1500
200	45	50	15-Nov-12	1500
200	50	50	15-Nov-12	1500
200	45	55	15-Nov-12	1500
200	50	55	15-Nov-12	1500
200	45	60	15-Nov-12	1500
200	50	60	15-Nov-12	1500
200	45	65	15-Nov-12	1500
200	50	65	15-Nov-12	1500
200	45	70	15-Nov-12	1500
200	45	75	15-Nov-12	1500
200	50	75	15-Nov-12	1500
200	45	80	15-Nov-12	1500
200	50	80	15-Nov-12	1500
200	45	85	15-Nov-12	1500
200	50	85	15-Nov-12	1500
200	45	90	15-Nov-12	1500
200	50	90	15-Nov-12	1500
200	45	95	15-Nov-12	1500
200	50	95	15-Nov-12	1500
200	45	100	15-Nov-12	1500
200	50	100	15-Nov-12	1500
200	55	0	22-Nov-12	1500
200	60	0	22-Nov-12	1500
200	55	5	22-Nov-12	1500
200	60	5	22-Nov-12	1500
200	55	10	22-Nov-12	1500
200	60	10	22-Nov-12	1500
200	55	15	22-Nov-12	1500
200	60	15	22-Nov-12	1500
200	55	20	22-Nov-12	1500
200	60	20	22-Nov-12	1500
200	55	25	22-Nov-12	1500
200	60	25	22-Nov-12	1500
200	55	30	22-Nov-12	1500
200	60	30	22-Nov-12	1500
200	55	35	22-Nov-12	1500
200	60	35	22-Nov-12	1500
200	55	40	22-Nov-12	1500
200	60	40	22-Nov-12	1500
200	55	45	22-Nov-12	1500
200	60	45	22-Nov-12	1500
200	55	50	22-Nov-12	1500
200	60	50	22-Nov-12	1500
200	55	55	22-Nov-12	1500
200	60	55	22-Nov-12	1500
200	55	60	22-Nov-12	1500
200	60	60	22-Nov-12	1500
200	55	65	22-Nov-12	1500
200	60	65	22-Nov-12	1500
200	60	70	22-Nov-12	1500
200	55	75	22-Nov-12	1500
200	60	75	22-Nov-12	1500
200	55	80	22-Nov-12	1500
200	60	80	22-Nov-12	1500
200	55	85	22-Nov-12	1500
200	60	85	22-Nov-12	1500
200	55	90	22-Nov-12	1500
200	60	90	22-Nov-12	1500
200	55	95	22-Nov-12	1500
200	60	95	22-Nov-12	1500
200	55	100	22-Nov-12	1500
200	60	100	22-Nov-12	1500
200	65	0	22-Nov-12	1500
200	70	0	22-Nov-12	1500
200	65	5	22-Nov-12	1500
200	70	5	22-Nov-12	1500
200	65	10	22-Nov-12	1500
200	70	10	22-Nov-12	1500
200	65	15	22-Nov-12	1500
200	70	15	22-Nov-12	1500
200	65	20	22-Nov-12	1500
200	70	20	22-Nov-12	1500
200	70	30	22-Nov-12	1500
200	65	45	22-Nov-12	1500
200	70	45	22-Nov-12	1500
200	65	50	22-Nov-12	1500
200	70	50	22-Nov-12	1500
200	65	55	22-Nov-12	1500
200	70	55	22-Nov-12	1500
200	65	60	22-Nov-12	1500
200	70	60	22-Nov-12	1500
200	65	65	22-Nov-12	1500
200	70	65	22-Nov-12	1500
200	65	70	22-Nov-12	1500
200	70	70	22-Nov-12	1500
200	65	75	22-Nov-12	1500
200	70	75	22-Nov-12	1500
200	65	80	22-Nov-12	1500
200	70	80	22-Nov-12	1500
200	65	85	22-Nov-12	1500
200	70	85	22-Nov-12	1500
200	65	90	22-Nov-12	1500
200	70	90	22-Nov-12	1500
200	65	95	22-Nov-12	1500
200	70	95	22-Nov-12	1500
200	65	100	22-Nov-12	1500
200	70	100	22-Nov-12	1500
200	75	0	22-Nov-12	1500
200	80	0	22-Nov-12	1500
200	75	5	22-Nov-12	1500
200	80	5	22-Nov-12	1500
200	75	10	22-Nov-12	1500
200	80	10	22-Nov-12	1500
200	75	15	22-Nov-12	1500
200	80	15	22-Nov-12	1500
200	75	20	22-Nov-12	1500
200	80	20	22-Nov-12	1500
200	75	25	22-Nov-12	1500
200	80	25	22-Nov-12	1500
200	75	30	22-Nov-12	1500
200	80	30	22-Nov-12	1500
200	75	35	22-Nov-12	1500
200	80	35	22-Nov-12	1500
200	75	40	22-Nov-12	1500
200	80	40	22-Nov-12	1500
200	80	45	22-Nov-12	1500
200	80	50	22-Nov-12	1500
200	80	55	22-Nov-12	1500
200	75	60	22-Nov-12	1500
200	80	60	22-Nov-12	1500
200	75	65	22-Nov-12	1500
200	80	65	22-Nov-12	1500
200	75	70	22-Nov-12	1500
200	80	70	22-Nov-12	1500
200	75	75	22-Nov-12	1500
200	80	75	22-Nov-12	1500
200	75	80	22-Nov-12	1500
200	80	80	22-Nov-12	1500
200	75	85	22-Nov-12	1500
200	80	85	22-Nov-12	1500
200	75	90	22-Nov-12	1500
200	80	90	22-Nov-12	1500
200	75	95	22-Nov-12	1500
200	80	95	22-Nov-12	1500
200	75	100	22-Nov-12	1500
200	80	100	22-Nov-12	1500
200	85	0	22-Nov-12	1500
200	90	0	22-Nov-12	1500
200	85	5	22-Nov-12	1500
200	90	5	22-Nov-12	1500
200	85	10	22-Nov-12	1500
200	85	15	22-Nov-12	1500
200	90	15	22-Nov-12	1500
200	85	20	22-Nov-12	1500
200	90	20	22-Nov-12	1500
200	85	25	22-Nov-12	1500
200	90	25	22-Nov-12	1500
200	85	35	22-Nov-12	1500
200	85	40	22-Nov-12	1500
200	85	45	22-Nov-12	1500
200	90	45	22-Nov-12	1500
200	85	50	22-Nov-12	1500
200	90	50	22-Nov-12	1500
200	85	55	22-Nov-12	1500
200	90	55	22-Nov-12	1500
200	85	60	22-Nov-12	1500
200	90	60	22-Nov-12	1500
200	85	65	22-Nov-12	1500
200	90	65	22-Nov-12	1500
200	85	70	22-Nov-12	1500
200	90	70	22-Nov-12	1500
200	85	75	22-Nov-12	1500
200	90	75	22-Nov-12	1500
200	85	80	22-Nov-12	1500
200	90	80	22-Nov-12	1500
200	85	85	22-Nov-12	1500
200	90	85	22-Nov-12	1500
200	85	90	22-Nov-12	1500
200	90	90	22-Nov-12	1500
200	85	95	22-Nov-12	1500
200	90	95	22-Nov-12	1500
200	85	100	22-Nov-12	1500
200	90	100	22-Nov-12	1500
200	95	0	22-Nov-12	1500
200	100	0	22-Nov-12	1500
200	95	5	22-Nov-12	1500
200	100	5	22-Nov-12	1500
200	95	10	22-Nov-12	1500
200	100	10	22-Nov-12	1500
200	100	15	22-Nov-12	1500
200	95	20	22-Nov-12	1500
200	100	20	22-Nov-12	1500
200	95	25	22-Nov-12	1500
200	100	25	22-Nov-12	1500
200	95	30	22-Nov-12	1500
200	100	30	22-Nov-12	1500
200	95	45	22-Nov-12	1500
200	100	45	22-Nov-12	1500
200	100	50	22-Nov-12	1500
200	95	55	22-Nov-12	1500
200	100	55	22-Nov-12	1500
200	95	60	22-Nov-12	1500
200	100	60	22-Nov-12	1500
200	95	65	22-Nov-12	1500
200	100	65	22-Nov-12	1500
200	95	70	22-Nov-12	1500
200	100	70	22-Nov-12	1500
200	95	75	22-Nov-12	1500
200	100	75	22-Nov-12	1500
200	95	80	22-Nov-12	1500
200	100	80	22-Nov-12	1500
200	95	85	22-Nov-12	1500
200	100	85	22-Nov-12	1500
200	95	90	22-Nov-12	1500
200	100	90	22-Nov-12	1500
200	95	95	22-Nov-12	1500
200	100	95	22-Nov-12	1500
200	95	100	22-Nov-12	1500
200	100	100	22-Nov-12	1500
400	40	15	12-Dec-12	361
400	15	75	11-Dec-12	502
400	30	60	11-Dec-12	516
400	60	75	11-Dec-12	631
400	15	80	11-Dec-12	635
400	15	65	11-Dec-12	642
400	100	75	10-Dec-12	678
400	95	85	10-Dec-12	678
400	20	80	11-Dec-12	722
400	55	75	12-Dec-12	752
400	40	45	12-Dec-12	847
400	35	55	11-Dec-12	856
400	40	60	12-Dec-12	885
400	15	100	11-Dec-12	898
400	35	50	11-Dec-12	907
400	100	80	10-Dec-12	915
400	40	10	12-Dec-12	931
400	20	55	11-Dec-12	932
400	0	100	10-Dec-12	980
400	20	50	11-Dec-12	986
400	10	95	11-Dec-12	989
400	40	55	12-Dec-12	1002
400	0	75	10-Dec-12	1012
400	30	40	11-Dec-12	1024
400	45	10	12-Dec-12	1029
400	10	60	11-Dec-12	1037
400	35	45	11-Dec-12	1048
400	10	65	11-Dec-12	1072
400	80	70	11-Dec-12	1090
400	85	70	11-Dec-12	1103
400	5	55	10-Dec-12	1111
400	40	50	12-Dec-12	1131
400	100	70	10-Dec-12	1133
400	30	55	11-Dec-12	1153
400	35	40	11-Dec-12	1193
400	45	60	12-Dec-12	1200
400	95	5	10-Dec-12	1217
400	30	65	11-Dec-12	1225
400	15	55	11-Dec-12	1226
400	0	55	10-Dec-12	1230
400	30	45	11-Dec-12	1262
400	45	55	12-Dec-12	1267
400	50	55	12-Dec-12	1309
400	35	60	11-Dec-12	1323
400	55	10	12-Dec-12	1327
400	40	5	12-Dec-12	1350
400	50	60	12-Dec-12	1350
400	45	65	12-Dec-12	1360
400	95	80	10-Dec-12	1362
400	15	50	11-Dec-12	1364
400	20	75	11-Dec-12	1364
400	25	80	11-Dec-12	1366
400	30	70	11-Dec-12	1370
400	20	65	11-Dec-12	1375
400	40	70	12-Dec-12	1377
400	95	75	10-Dec-12	1378
400	0	60	10-Dec-12	1382
400	65	70	11-Dec-12	1385
400	5	50	10-Dec-12	1405
400	45	70	12-Dec-12	1415
400	45	5	12-Dec-12	1432
400	45	15	12-Dec-12	1432
400	15	60	11-Dec-12	1457
400	25	40	11-Dec-12	1464
400	10	100	11-Dec-12	1476
400	5	60	10-Dec-12	1499	llego al limite
400	0	0	10-Dec-12	1500
400	5	0	10-Dec-12	1500
400	10	0	11-Dec-12	1500
400	0	5	10-Dec-12	1500
400	5	5	10-Dec-12	1500
400	10	5	11-Dec-12	1500
400	0	10	10-Dec-12	1500
400	5	10	10-Dec-12	1500
400	10	10	11-Dec-12	1500
400	0	15	10-Dec-12	1500
400	5	15	10-Dec-12	1500
400	10	15	11-Dec-12	1500
400	0	20	10-Dec-12	1500
400	5	20	10-Dec-12	1500
400	10	20	11-Dec-12	1500
400	0	25	10-Dec-12	1500
400	5	25	10-Dec-12	1500
400	10	25	11-Dec-12	1500
400	0	30	10-Dec-12	1500
400	5	30	10-Dec-12	1500
400	10	30	11-Dec-12	1500
400	0	35	10-Dec-12	1500
400	5	35	10-Dec-12	1500
400	10	35	11-Dec-12	1500
400	0	40	10-Dec-12	1500
400	5	40	10-Dec-12	1500
400	10	40	11-Dec-12	1500
400	0	45	10-Dec-12	1500
400	5	45	10-Dec-12	1500
400	10	45	11-Dec-12	1500
400	0	50	10-Dec-12	1500
400	10	50	11-Dec-12	1500
400	10	55	11-Dec-12	1500
400	0	65	10-Dec-12	1500
400	5	65	10-Dec-12	1500
400	0	70	10-Dec-12	1500
400	5	70	10-Dec-12	1500
400	10	70	11-Dec-12	1500
400	5	75	10-Dec-12	1500
400	10	75	11-Dec-12	1500
400	0	80	10-Dec-12	1500
400	5	80	10-Dec-12	1500
400	10	80	11-Dec-12	1500
400	0	85	10-Dec-12	1500
400	5	85	10-Dec-12	1500
400	10	85	11-Dec-12	1500
400	0	90	10-Dec-12	1500
400	5	90	10-Dec-12	1500
400	10	90	11-Dec-12	1500
400	0	95	10-Dec-12	1500
400	5	95	10-Dec-12	1500
400	5	100	10-Dec-12	1500
400	15	0	11-Dec-12	1500
400	20	0	11-Dec-12	1500
400	15	5	11-Dec-12	1500
400	20	5	11-Dec-12	1500
400	15	10	11-Dec-12	1500
400	20	10	11-Dec-12	1500
400	15	15	11-Dec-12	1500
400	20	15	11-Dec-12	1500
400	15	20	11-Dec-12	1500
400	20	20	11-Dec-12	1500
400	15	25	11-Dec-12	1500
400	20	25	11-Dec-12	1500
400	15	30	11-Dec-12	1500
400	20	30	11-Dec-12	1500
400	15	35	11-Dec-12	1500
400	20	35	11-Dec-12	1500
400	15	40	11-Dec-12	1500
400	20	40	11-Dec-12	1500
400	15	45	11-Dec-12	1500
400	20	45	11-Dec-12	1500
400	20	60	11-Dec-12	1500
400	15	70	11-Dec-12	1500
400	20	70	11-Dec-12	1500
400	15	85	11-Dec-12	1500
400	20	85	11-Dec-12	1500
400	15	90	11-Dec-12	1500
400	20	90	11-Dec-12	1500
400	15	95	11-Dec-12	1500
400	20	95	11-Dec-12	1500
400	20	100	11-Dec-12	1500
400	25	0	11-Dec-12	1500
400	30	0	11-Dec-12	1500
400	25	5	11-Dec-12	1500
400	30	5	11-Dec-12	1500
400	25	10	11-Dec-12	1500
400	30	10	11-Dec-12	1500
400	25	15	11-Dec-12	1500
400	30	15	11-Dec-12	1500
400	25	20	11-Dec-12	1500
400	30	20	11-Dec-12	1500
400	25	25	11-Dec-12	1500
400	30	25	11-Dec-12	1500
400	25	30	11-Dec-12	1500
400	30	30	11-Dec-12	1500
400	25	35	11-Dec-12	1500
400	30	35	11-Dec-12	1500
400	25	45	11-Dec-12	1500
400	25	50	11-Dec-12	1500
400	30	50	11-Dec-12	1500
400	25	55	11-Dec-12	1500
400	25	60	11-Dec-12	1500
400	25	65	11-Dec-12	1500
400	25	70	11-Dec-12	1500
400	25	75	11-Dec-12	1500
400	30	75	11-Dec-12	1500
400	30	80	11-Dec-12	1500
400	25	85	11-Dec-12	1500
400	30	85	11-Dec-12	1500
400	25	90	11-Dec-12	1500
400	30	90	11-Dec-12	1500
400	25	95	11-Dec-12	1500
400	30	95	11-Dec-12	1500
400	25	100	11-Dec-12	1500
400	30	100	11-Dec-12	1500
400	35	0	11-Dec-12	1500
400	40	0	12-Dec-12	1500
400	35	5	11-Dec-12	1500
400	35	10	11-Dec-12	1500
400	35	15	11-Dec-12	1500
400	35	20	11-Dec-12	1500
400	40	20	12-Dec-12	1500
400	35	25	11-Dec-12	1500
400	40	25	12-Dec-12	1500
400	35	30	11-Dec-12	1500
400	40	30	12-Dec-12	1500
400	35	35	11-Dec-12	1500
400	40	35	12-Dec-12	1500
400	40	40	12-Dec-12	1500
400	35	65	11-Dec-12	1500
400	40	65	12-Dec-12	1500
400	35	70	11-Dec-12	1500
400	35	75	11-Dec-12	1500
400	40	75	12-Dec-12	1500
400	35	80	11-Dec-12	1500
400	40	80	12-Dec-12	1500
400	35	85	11-Dec-12	1500
400	40	85	12-Dec-12	1500
400	35	90	11-Dec-12	1500
400	40	90	12-Dec-12	1500
400	35	95	11-Dec-12	1500
400	40	95	12-Dec-12	1500
400	35	100	11-Dec-12	1500
400	40	100	12-Dec-12	1500
400	45	0	12-Dec-12	1500
400	50	0	12-Dec-12	1500
400	50	5	12-Dec-12	1500
400	50	10	12-Dec-12	1500
400	50	15	12-Dec-12	1500
400	45	20	12-Dec-12	1500
400	50	20	12-Dec-12	1500
400	45	25	12-Dec-12	1500
400	50	25	12-Dec-12	1500
400	45	30	12-Dec-12	1500
400	50	30	12-Dec-12	1500
400	45	35	12-Dec-12	1500
400	50	35	12-Dec-12	1500
400	45	40	12-Dec-12	1500
400	50	40	12-Dec-12	1500
400	45	45	12-Dec-12	1500
400	50	45	12-Dec-12	1500
400	45	50	12-Dec-12	1500
400	50	50	12-Dec-12	1500
400	50	65	12-Dec-12	1500
400	50	70	12-Dec-12	1500
400	45	75	12-Dec-12	1500
400	50	75	12-Dec-12	1500
400	45	80	12-Dec-12	1500
400	50	80	12-Dec-12	1500
400	45	85	12-Dec-12	1500
400	50	85	12-Dec-12	1500
400	45	90	12-Dec-12	1500
400	50	90	12-Dec-12	1500
400	45	95	12-Dec-12	1500
400	50	95	12-Dec-12	1500
400	45	100	12-Dec-12	1500
400	50	100	12-Dec-12	1500
400	55	0	12-Dec-12	1500
400	60	0	11-Dec-12	1500
400	55	5	12-Dec-12	1500
400	60	5	11-Dec-12	1500
400	60	10	11-Dec-12	1500
400	55	15	12-Dec-12	1500
400	60	15	11-Dec-12	1500
400	55	20	12-Dec-12	1500
400	60	20	11-Dec-12	1500
400	55	25	12-Dec-12	1500
400	60	25	11-Dec-12	1500
400	55	30	12-Dec-12	1500
400	60	30	11-Dec-12	1500
400	55	35	12-Dec-12	1500
400	60	35	11-Dec-12	1500
400	55	40	12-Dec-12	1500
400	60	40	11-Dec-12	1500
400	55	45	12-Dec-12	1500
400	60	45	11-Dec-12	1500
400	55	50	12-Dec-12	1500
400	60	50	11-Dec-12	1500
400	55	55	12-Dec-12	1500
400	60	55	11-Dec-12	1500
400	55	60	12-Dec-12	1500
400	60	60	11-Dec-12	1500
400	55	65	12-Dec-12	1500
400	60	65	11-Dec-12	1500
400	55	70	12-Dec-12	1500
400	60	70	11-Dec-12	1500
400	55	80	12-Dec-12	1500
400	60	80	11-Dec-12	1500
400	55	85	12-Dec-12	1500
400	60	85	11-Dec-12	1500
400	55	90	12-Dec-12	1500
400	60	90	11-Dec-12	1500
400	55	95	12-Dec-12	1500
400	60	95	11-Dec-12	1500
400	55	100	12-Dec-12	1500
400	60	100	11-Dec-12	1500
400	65	0	11-Dec-12	1500
400	70	0	11-Dec-12	1500
400	65	5	11-Dec-12	1500
400	70	5	11-Dec-12	1500
400	65	10	11-Dec-12	1500
400	70	10	11-Dec-12	1500
400	65	15	11-Dec-12	1500
400	70	15	11-Dec-12	1500
400	65	20	11-Dec-12	1500
400	70	20	11-Dec-12	1500
400	65	25	11-Dec-12	1500
400	70	25	11-Dec-12	1500
400	65	30	11-Dec-12	1500
400	70	30	11-Dec-12	1500
400	65	35	11-Dec-12	1500
400	70	35	11-Dec-12	1500
400	65	40	11-Dec-12	1500
400	70	40	11-Dec-12	1500
400	65	45	11-Dec-12	1500
400	70	45	11-Dec-12	1500
400	65	50	11-Dec-12	1500
400	70	50	11-Dec-12	1500
400	65	55	11-Dec-12	1500
400	70	55	11-Dec-12	1500
400	65	60	11-Dec-12	1500
400	70	60	11-Dec-12	1500
400	65	65	11-Dec-12	1500
400	70	65	11-Dec-12	1500
400	70	70	11-Dec-12	1500
400	65	75	11-Dec-12	1500
400	70	75	11-Dec-12	1500
400	65	80	11-Dec-12	1500
400	70	80	11-Dec-12	1500
400	65	85	11-Dec-12	1500
400	70	85	11-Dec-12	1500
400	65	90	11-Dec-12	1500
400	70	90	11-Dec-12	1500
400	65	95	11-Dec-12	1500
400	70	95	11-Dec-12	1500
400	65	100	11-Dec-12	1500
400	70	100	11-Dec-12	1500
400	75	0	11-Dec-12	1500
400	80	0	11-Dec-12	1500
400	75	5	11-Dec-12	1500
400	80	5	11-Dec-12	1500
400	75	10	11-Dec-12	1500
400	80	10	11-Dec-12	1500
400	75	15	11-Dec-12	1500
400	80	15	11-Dec-12	1500
400	75	20	11-Dec-12	1500
400	80	20	11-Dec-12	1500
400	75	25	11-Dec-12	1500
400	80	25	11-Dec-12	1500
400	75	30	11-Dec-12	1500
400	80	30	11-Dec-12	1500
400	75	35	11-Dec-12	1500
400	80	35	11-Dec-12	1500
400	75	40	11-Dec-12	1500
400	80	40	11-Dec-12	1500
400	75	45	11-Dec-12	1500
400	80	45	11-Dec-12	1500
400	75	50	11-Dec-12	1500
400	80	50	11-Dec-12	1500
400	75	55	11-Dec-12	1500
400	80	55	11-Dec-12	1500
400	75	60	11-Dec-12	1500
400	80	60	11-Dec-12	1500
400	75	65	11-Dec-12	1500
400	80	65	11-Dec-12	1500
400	75	70	11-Dec-12	1500
400	75	75	11-Dec-12	1500
400	80	75	11-Dec-12	1500
400	75	80	11-Dec-12	1500
400	80	80	11-Dec-12	1500
400	75	85	11-Dec-12	1500
400	80	85	11-Dec-12	1500
400	75	90	11-Dec-12	1500
400	80	90	11-Dec-12	1500
400	75	95	11-Dec-12	1500
400	80	95	11-Dec-12	1500
400	75	100	11-Dec-12	1500
400	80	100	11-Dec-12	1500
400	85	0	11-Dec-12	1500
400	90	0	11-Dec-12	1500
400	85	5	11-Dec-12	1500
400	90	5	11-Dec-12	1500
400	85	10	11-Dec-12	1500
400	90	10	11-Dec-12	1500
400	85	15	11-Dec-12	1500
400	90	15	11-Dec-12	1500
400	85	20	11-Dec-12	1500
400	90	20	11-Dec-12	1500
400	85	25	11-Dec-12	1500
400	90	25	11-Dec-12	1500
400	85	30	11-Dec-12	1500
400	90	30	11-Dec-12	1500
400	85	35	11-Dec-12	1500
400	90	35	11-Dec-12	1500
400	85	40	11-Dec-12	1500
400	90	40	11-Dec-12	1500
400	85	45	11-Dec-12	1500
400	90	45	11-Dec-12	1500
400	85	50	11-Dec-12	1500
400	90	50	11-Dec-12	1500
400	85	55	11-Dec-12	1500
400	90	55	11-Dec-12	1500
400	85	60	11-Dec-12	1500
400	90	60	11-Dec-12	1500
400	85	65	11-Dec-12	1500
400	90	65	11-Dec-12	1500
400	90	70	11-Dec-12	1500
400	85	75	11-Dec-12	1500
400	90	75	11-Dec-12	1500
400	85	80	11-Dec-12	1500
400	90	80	11-Dec-12	1500
400	85	85	11-Dec-12	1500
400	90	85	11-Dec-12	1500
400	85	90	11-Dec-12	1500
400	90	90	11-Dec-12	1500
400	85	95	11-Dec-12	1500
400	90	95	11-Dec-12	1500
400	85	100	11-Dec-12	1500
400	90	100	11-Dec-12	1500
400	95	0	10-Dec-12	1500
400	100	0	10-Dec-12	1500
400	100	5	10-Dec-12	1500
400	95	10	10-Dec-12	1500
400	100	10	10-Dec-12	1500
400	95	15	10-Dec-12	1500
400	100	15	10-Dec-12	1500
400	95	20	10-Dec-12	1500
400	100	20	10-Dec-12	1500
400	95	25	10-Dec-12	1500
400	100	25	10-Dec-12	1500
400	95	30	10-Dec-12	1500
400	100	30	10-Dec-12	1500
400	95	35	10-Dec-12	1500
400	100	35	10-Dec-12	1500
400	95	40	10-Dec-12	1500
400	100	40	10-Dec-12	1500
400	95	45	10-Dec-12	1500
400	100	45	10-Dec-12	1500
400	95	50	10-Dec-12	1500
400	100	50	10-Dec-12	1500
400	95	55	10-Dec-12	1500
400	100	55	10-Dec-12	1500
400	95	60	10-Dec-12	1500
400	100	60	10-Dec-12	1500
400	95	65	10-Dec-12	1500
400	100	65	10-Dec-12	1500
400	95	70	10-Dec-12	1500
400	100	85	10-Dec-12	1500
400	95	90	10-Dec-12	1500
400	100	90	10-Dec-12	1500
400	95	95	10-Dec-12	1500
400	100	95	10-Dec-12	1500
400	95	100	10-Dec-12	1500
400	100	100	10-Dec-12	1500
600	0	0	21-Oct-13	1500
600	5	0	21-Oct-13	1500
600	10	0	21-Oct-13	1500
600	0	5	21-Oct-13	1500
600	5	5	21-Oct-13	1500
600	10	5	21-Oct-13	1500
600	0	10	21-Oct-13	1500
600	5	10	21-Oct-13	1500
600	10	10	21-Oct-13	1500
600	0	15	21-Oct-13	1500
600	5	15	21-Oct-13	1456
600	10	15	21-Oct-13	1500
600	0	20	21-Oct-13	1500
600	5	20	21-Oct-13	1500
600	10	20	21-Oct-13	1500
600	0	25	21-Oct-13	894
600	5	25	21-Oct-13	607
600	10	25	21-Oct-13	1500
600	0	30	21-Oct-13	402
600	5	30	21-Oct-13	150	Llego hasta a bajo, claro por arbol caido #30
600	10	30	21-Oct-13	1500
600	0	35	21-Oct-13	536
600	5	35	21-Oct-13	245
600	10	35	21-Oct-13	332
600	0	40	21-Oct-13	1500
600	5	40	21-Oct-13	1460
600	10	40	21-Oct-13	1179
600	0	45	21-Oct-13	1500
600	5	45	21-Oct-13	1362
600	10	45	21-Oct-13	1268
600	0	50	21-Oct-13	1500
600	5	50	21-Oct-13	1157
600	10	50	21-Oct-13	372
600	0	55	21-Oct-13	1500
600	5	55	21-Oct-13	1500
600	10	55	21-Oct-13	1112
600	0	60	21-Oct-13	1500
600	5	60	21-Oct-13	1192
600	10	60	21-Oct-13	944
600	0	65	21-Oct-13	1500
600	5	65	21-Oct-13	1499	Llego al limite
600	10	65	21-Oct-13	1500
600	0	70	21-Oct-13	502
600	5	70	21-Oct-13	1500
600	10	70	21-Oct-13	1500
600	0	75	21-Oct-13	638
600	5	75	21-Oct-13	1500
600	10	75	21-Oct-13	1500
600	0	80	21-Oct-13	1050
600	5	80	21-Oct-13	338
600	10	80	21-Oct-13	1432
600	0	85	21-Oct-13	1500
600	5	85	21-Oct-13	1500
600	10	85	21-Oct-13	943
600	0	90	21-Oct-13	1500
600	5	90	21-Oct-13	1500
600	10	90	21-Oct-13	534
600	0	95	21-Oct-13	1500
600	5	95	21-Oct-13	1500
600	10	95	21-Oct-13	1500
600	0	100	21-Oct-13	1500
600	5	100	21-Oct-13	1500
600	10	100	21-Oct-13	1045
600	15	0	22-Oct-13	389
600	20	0	22-Oct-13	777
600	15	5	22-Oct-13	1500
600	20	5	22-Oct-13	834
600	15	10	22-Oct-13	479
600	20	10	22-Oct-13	1500
600	15	15	22-Oct-13	881
600	20	15	22-Oct-13	1266
600	15	20	22-Oct-13	1500
600	20	20	22-Oct-13	1425
600	15	25	22-Oct-13	1500
600	20	25	22-Oct-13	1500
600	15	30	22-Oct-13	692
600	20	30	22-Oct-13	1165
600	15	35	22-Oct-13	340
600	20	35	22-Oct-13	1262
600	15	40	22-Oct-13	955
600	20	40	22-Oct-13	1175
600	15	45	22-Oct-13	1500
600	20	45	22-Oct-13	1500
600	15	50	22-Oct-13	1500
600	20	50	22-Oct-13	1500
600	15	55	22-Oct-13	1086
600	20	55	22-Oct-13	1500
600	15	60	22-Oct-13	1500
600	20	60	22-Oct-13	1500
600	15	65	22-Oct-13	1500
600	20	65	22-Oct-13	1500
600	15	70	22-Oct-13	1283
600	20	70	22-Oct-13	1500
600	15	75	22-Oct-13	1500
600	20	75	22-Oct-13	1500
600	15	80	22-Oct-13	1500
600	20	80	22-Oct-13	1500
600	15	85	22-Oct-13	1500
600	20	85	22-Oct-13	1500
600	15	90	22-Oct-13	1500
600	20	90	22-Oct-13	1500
600	15	95	22-Oct-13	293
600	20	95	22-Oct-13	1500
600	15	100	22-Oct-13	1500
600	20	100	22-Oct-13	1500
600	25	0	22-Oct-13	376	Claro por arbol caido #205
600	30	0	22-Oct-13	1500
600	25	5	22-Oct-13	402	claro por arbol caido #205
600	30	5	22-Oct-13	1500
600	25	10	22-Oct-13	1500
600	30	10	22-Oct-13	1390
600	25	15	22-Oct-13	980
600	30	15	22-Oct-13	970
600	25	20	22-Oct-13	1500
600	30	20	22-Oct-13	746
600	25	25	22-Oct-13	1500
600	30	25	22-Oct-13	1500
600	25	30	22-Oct-13	1462
600	30	30	22-Oct-13	1500
600	25	35	22-Oct-13	1500
600	30	35	22-Oct-13	859
600	25	40	22-Oct-13	1500
600	30	40	22-Oct-13	1500
600	25	45	22-Oct-13	936
600	30	45	22-Oct-13	1500
600	25	50	22-Oct-13	1500
600	30	50	22-Oct-13	1500
600	25	55	22-Oct-13	1392
600	30	55	22-Oct-13	1500
600	25	60	22-Oct-13	1500
600	30	60	22-Oct-13	1500
600	25	65	22-Oct-13	1500
600	30	65	22-Oct-13	1500
600	25	70	22-Oct-13	1500
600	30	70	22-Oct-13	1500
600	25	75	22-Oct-13	1500
600	30	75	22-Oct-13	1500
600	25	80	22-Oct-13	1500
600	30	80	22-Oct-13	1500
600	25	85	22-Oct-13	1500
600	30	85	22-Oct-13	1500
600	25	90	22-Oct-13	1500
600	30	90	22-Oct-13	1500
600	25	95	22-Oct-13	1500
600	30	95	22-Oct-13	1500
600	25	100	22-Oct-13	1500
600	30	100	22-Oct-13	1027
600	35	0	22-Oct-13	1500
600	40	0	22-Oct-13	1500
600	35	5	22-Oct-13	1500
600	40	5	22-Oct-13	1500
600	35	10	22-Oct-13	1500
600	40	10	22-Oct-13	1500
600	35	15	22-Oct-13	974
600	40	15	22-Oct-13	1500
600	35	20	22-Oct-13	1069
600	40	20	22-Oct-13	1500
600	35	25	22-Oct-13	1500
600	40	25	22-Oct-13	1500
600	35	30	22-Oct-13	1500
600	40	30	22-Oct-13	1500
600	35	35	22-Oct-13	1500
600	40	35	22-Oct-13	1500
600	35	40	22-Oct-13	1500
600	40	40	22-Oct-13	1500
600	35	45	22-Oct-13	1105
600	40	45	22-Oct-13	1284
600	35	50	22-Oct-13	1500
600	40	50	22-Oct-13	1500
600	35	55	22-Oct-13	1500
600	40	55	22-Oct-13	1500
600	35	60	22-Oct-13	1500
600	40	60	22-Oct-13	1500
600	35	65	22-Oct-13	1500
600	40	65	22-Oct-13	1500
600	35	70	22-Oct-13	1500
600	40	70	22-Oct-13	1500
600	35	75	22-Oct-13	866
600	40	75	22-Oct-13	1146
600	35	80	22-Oct-13	980
600	40	80	22-Oct-13	917
600	35	85	22-Oct-13	1500
600	40	85	22-Oct-13	1500
600	35	90	22-Oct-13	1500
600	40	90	22-Oct-13	1500
600	35	95	22-Oct-13	1500
600	40	95	22-Oct-13	1500
600	35	100	22-Oct-13	1322
600	40	100	22-Oct-13	889
600	45	0	22-Oct-13	1500
600	50	0	22-Oct-13	1500
600	45	5	22-Oct-13	1500
600	50	5	22-Oct-13	636
600	45	10	22-Oct-13	1500
600	50	10	22-Oct-13	1500
600	45	15	22-Oct-13	1500
600	50	15	22-Oct-13	1500
600	45	20	22-Oct-13	1500
600	50	20	22-Oct-13	1500
600	45	25	22-Oct-13	1500
600	50	25	22-Oct-13	1500
600	45	30	22-Oct-13	1500
600	50	30	22-Oct-13	288
600	45	35	22-Oct-13	1500
600	50	35	22-Oct-13	1500
600	45	40	22-Oct-13	1092
600	50	40	22-Oct-13	1500
600	45	45	22-Oct-13	1420
600	50	45	22-Oct-13	1500
600	45	50	22-Oct-13	583
600	50	50	22-Oct-13	1500
600	45	55	22-Oct-13	1500
600	50	55	22-Oct-13	1500
600	45	60	22-Oct-13	1500
600	50	60	22-Oct-13	1500
600	45	65	22-Oct-13	1500
600	50	65	22-Oct-13	1500
600	45	70	22-Oct-13	1100
600	50	70	22-Oct-13	1500
600	45	75	22-Oct-13	150	Llego hasta a bajo
600	50	75	22-Oct-13	1495
600	45	80	22-Oct-13	457
600	50	80	22-Oct-13	1265
600	45	85	22-Oct-13	1092
600	50	85	22-Oct-13	1064
600	45	90	22-Oct-13	1500
600	50	90	22-Oct-13	1500
600	45	95	22-Oct-13	1500
600	50	95	22-Oct-13	1500
600	45	100	22-Oct-13	922
600	50	100	22-Oct-13	150	Llego hasta a bajo
600	55	0	23-Oct-13	1500
600	60	0	23-Oct-13	1500
600	55	5	23-Oct-13	1500
600	60	5	23-Oct-13	1500
600	55	10	23-Oct-13	1500
600	60	10	23-Oct-13	1500
600	55	15	23-Oct-13	1500
600	60	15	23-Oct-13	1500
600	55	20	23-Oct-13	1500
600	60	20	23-Oct-13	1500
600	55	25	23-Oct-13	1500
600	60	25	23-Oct-13	1500
600	55	30	23-Oct-13	1500
600	60	30	23-Oct-13	1500
600	55	35	23-Oct-13	1500
600	60	35	23-Oct-13	1500
600	55	40	23-Oct-13	1500
600	60	40	23-Oct-13	1500
600	55	45	23-Oct-13	1500
600	60	45	23-Oct-13	1500
600	55	50	23-Oct-13	1500
600	60	50	23-Oct-13	1500
600	55	55	23-Oct-13	1500
600	60	55	23-Oct-13	1500
600	55	60	23-Oct-13	1500
600	60	60	23-Oct-13	1500
600	55	65	23-Oct-13	1500
600	60	65	23-Oct-13	1500
600	55	70	23-Oct-13	1500
600	60	70	23-Oct-13	1500
600	55	75	23-Oct-13	1500
600	60	75	23-Oct-13	1500
600	55	80	23-Oct-13	1500
600	60	80	23-Oct-13	1500
600	55	85	23-Oct-13	305
600	60	85	23-Oct-13	1500
600	55	90	23-Oct-13	150	Llego hasta a bajo
600	60	90	23-Oct-13	1500
600	55	95	23-Oct-13	407
600	60	95	23-Oct-13	1132
600	55	100	23-Oct-13	1282
600	60	100	23-Oct-13	1500
600	65	0	23-Oct-13	1500
600	70	0	23-Oct-13	1500
600	65	5	23-Oct-13	1500
600	70	5	23-Oct-13	1500
600	65	10	23-Oct-13	1500
600	70	10	23-Oct-13	1500
600	65	15	23-Oct-13	1221
600	70	15	23-Oct-13	1012
600	65	20	23-Oct-13	1500
600	70	20	23-Oct-13	1500
600	65	25	23-Oct-13	1500
600	70	25	23-Oct-13	1500
600	65	30	23-Oct-13	1500
600	70	30	23-Oct-13	1500
600	65	35	23-Oct-13	1500
600	70	35	23-Oct-13	1500
600	65	40	23-Oct-13	1500
600	70	40	23-Oct-13	1500
600	65	45	23-Oct-13	1500
600	70	45	23-Oct-13	1500
600	65	50	23-Oct-13	1500
600	70	50	23-Oct-13	1500
600	65	55	23-Oct-13	1500
600	70	55	23-Oct-13	1500
600	65	60	23-Oct-13	1500
600	70	60	23-Oct-13	1500
600	65	65	23-Oct-13	1500
600	70	65	23-Oct-13	1500
600	65	70	23-Oct-13	1500
600	70	70	23-Oct-13	1500
600	65	75	23-Oct-13	1500
600	70	75	23-Oct-13	1500
600	65	80	23-Oct-13	1500
600	70	80	23-Oct-13	1500
600	65	85	23-Oct-13	1500
600	70	85	23-Oct-13	1500
600	65	90	23-Oct-13	1500
600	70	90	23-Oct-13	1500
600	65	95	23-Oct-13	1500
600	70	95	23-Oct-13	282
600	65	100	23-Oct-13	1500
600	70	100	23-Oct-13	1243
600	75	0	23-Oct-13	1500
600	80	0	23-Oct-13	1500
600	75	5	23-Oct-13	1500
600	80	5	23-Oct-13	500
600	75	10	23-Oct-13	796
600	80	10	23-Oct-13	1500
600	75	15	23-Oct-13	1500
600	80	15	23-Oct-13	1500
600	75	20	23-Oct-13	1500
600	80	20	23-Oct-13	1500
600	75	25	23-Oct-13	1500
600	80	25	23-Oct-13	1500
600	75	30	23-Oct-13	1500
600	80	30	23-Oct-13	1500
600	75	35	23-Oct-13	1500
600	80	35	23-Oct-13	1500
600	75	40	23-Oct-13	1500
600	80	40	23-Oct-13	1500
600	75	45	23-Oct-13	1500
600	80	45	23-Oct-13	1500
600	75	50	23-Oct-13	1500
600	80	50	23-Oct-13	1500
600	75	55	23-Oct-13	1500
600	80	55	23-Oct-13	1500
600	75	60	23-Oct-13	1500
600	80	60	23-Oct-13	1500
600	75	65	23-Oct-13	1500
600	80	65	23-Oct-13	1500
600	75	70	23-Oct-13	1500
600	80	70	23-Oct-13	1500
600	75	75	23-Oct-13	1500
600	80	75	23-Oct-13	1500
600	75	80	23-Oct-13	1500
600	80	80	23-Oct-13	1198
600	75	85	23-Oct-13	1500
600	80	85	23-Oct-13	636
600	75	90	23-Oct-13	912
600	80	90	23-Oct-13	1500
600	75	95	23-Oct-13	1320
600	80	95	23-Oct-13	1500
600	75	100	23-Oct-13	1500
600	80	100	23-Oct-13	1500
600	85	0	23-Oct-13	1500
600	90	0	23-Oct-13	1500
600	85	5	23-Oct-13	1500
600	90	5	23-Oct-13	1500
600	85	10	23-Oct-13	1500
600	90	10	23-Oct-13	1500
600	85	15	23-Oct-13	1500
600	90	15	23-Oct-13	1500
600	85	20	23-Oct-13	1500
600	90	20	23-Oct-13	1500
600	85	25	23-Oct-13	1500
600	90	25	23-Oct-13	1500
600	85	30	23-Oct-13	1500
600	90	30	23-Oct-13	1500
600	85	35	23-Oct-13	1500
600	90	35	23-Oct-13	1500
600	85	40	23-Oct-13	1500
600	90	40	23-Oct-13	1500
600	85	45	23-Oct-13	1500
600	90	45	23-Oct-13	1500
600	85	50	23-Oct-13	1500
600	90	50	23-Oct-13	1500
600	85	55	23-Oct-13	1500
600	90	55	23-Oct-13	1500
600	85	60	23-Oct-13	1500
600	90	60	23-Oct-13	1500
600	85	65	23-Oct-13	1500
600	90	65	23-Oct-13	1500
600	85	70	23-Oct-13	1500
600	90	70	23-Oct-13	1500
600	85	75	23-Oct-13	1500
600	90	75	23-Oct-13	1500
600	85	80	23-Oct-13	1500
600	90	80	23-Oct-13	1500
600	85	85	23-Oct-13	1393
600	90	85	23-Oct-13	1500
600	85	90	23-Oct-13	1500
600	90	90	23-Oct-13	1500
600	85	95	23-Oct-13	961
600	90	95	23-Oct-13	1174
600	85	100	23-Oct-13	1364
600	90	100	23-Oct-13	1140
600	95	0	23-Oct-13	1500
600	100	0	23-Oct-13	1500
600	95	5	23-Oct-13	1500
600	100	5	23-Oct-13	1500
600	95	10	23-Oct-13	1500
600	100	10	23-Oct-13	1500
600	95	15	23-Oct-13	1500
600	100	15	23-Oct-13	1500
600	95	20	23-Oct-13	1500
600	100	20	23-Oct-13	1500
600	95	25	23-Oct-13	1500
600	100	25	23-Oct-13	1500
600	95	30	23-Oct-13	1500
600	100	30	23-Oct-13	1500
600	95	35	23-Oct-13	1500
600	100	35	23-Oct-13	1500
600	95	40	23-Oct-13	1500
600	100	40	23-Oct-13	1500
600	95	45	23-Oct-13	1500
600	100	45	23-Oct-13	1500
600	95	50	23-Oct-13	1500
600	100	50	23-Oct-13	1500
600	95	55	23-Oct-13	1500
600	100	55	23-Oct-13	1500
600	95	60	23-Oct-13	1500
600	100	60	23-Oct-13	1500
600	95	65	23-Oct-13	1500
600	100	65	23-Oct-13	1500
600	95	70	23-Oct-13	1500
600	100	70	23-Oct-13	1500
600	95	75	23-Oct-13	1500
600	100	75	23-Oct-13	1500
600	95	80	23-Oct-13	1500
600	100	80	23-Oct-13	1500
600	95	85	23-Oct-13	1500
600	100	85	23-Oct-13	1500
600	95	90	23-Oct-13	1231
600	100	90	23-Oct-13	1500
600	95	95	23-Oct-13	1396
600	100	95	23-Oct-13	798
600	95	100	23-Oct-13	1500
600	100	100	23-Oct-13	1363
1000	90	25	29-Aug-13	150	llego hasta abajo
1000	40	30	27-Aug-13	215
1000	75	45	28-Aug-13	230
1000	30	0	27-Aug-13	232
1000	25	25	27-Aug-13	250
1000	75	70	28-Aug-13	256
1000	70	45	28-Aug-13	273
1000	85	40	29-Aug-13	283
1000	25	5	27-Aug-13	284
1000	55	25	28-Aug-13	284	cayo arbol 193
1000	45	40	28-Aug-13	293
1000	80	60	28-Aug-13	311
1000	80	45	28-Aug-13	332
1000	65	50	28-Aug-13	334
1000	35	45	27-Aug-13	346
1000	95	95	29-Aug-13	350
1000	95	40	29-Aug-13	364
1000	45	25	28-Aug-13	373
1000	65	65	28-Aug-13	380
1000	55	45	28-Aug-13	396
1000	0	80	26-Aug-13	435
1000	0	100	26-Aug-13	442
1000	45	20	28-Aug-13	442
1000	20	40	27-Aug-13	447
1000	55	40	28-Aug-13	456
1000	20	35	27-Aug-13	466
1000	35	85	27-Aug-13	475
1000	95	35	29-Aug-13	480
1000	15	75	27-Aug-13	486
1000	5	70	26-Aug-13	496
1000	100	95	29-Aug-13	504
1000	45	65	28-Aug-13	506
1000	50	65	28-Aug-13	510
1000	85	65	29-Aug-13	510
1000	100	35	29-Aug-13	510
1000	55	100	28-Aug-13	516
1000	45	100	28-Aug-13	520
1000	100	85	29-Aug-13	525
1000	5	90	26-Aug-13	553	se movio 50cm 20grd por tronco
1000	90	65	29-Aug-13	553
1000	55	35	28-Aug-13	554
1000	50	100	28-Aug-13	560
1000	15	95	27-Aug-13	562
1000	35	75	27-Aug-13	564
1000	25	50	27-Aug-13	566
1000	100	80	29-Aug-13	579
1000	90	40	29-Aug-13	580
1000	0	95	26-Aug-13	600
1000	95	100	29-Aug-13	600
1000	35	55	27-Aug-13	608
1000	70	65	28-Aug-13	610
1000	60	0	28-Aug-13	614
1000	95	85	29-Aug-13	615
1000	95	90	29-Aug-13	620
1000	25	90	27-Aug-13	623
1000	45	10	28-Aug-13	623
1000	65	0	28-Aug-13	623
1000	90	85	29-Aug-13	625
1000	15	70	27-Aug-13	633
1000	40	75	27-Aug-13	640
1000	5	85	26-Aug-13	643
1000	95	20	29-Aug-13	646
1000	10	95	27-Aug-13	658
1000	85	70	29-Aug-13	660
1000	5	95	26-Aug-13	664
1000	5	80	26-Aug-13	673
1000	10	80	27-Aug-13	675
1000	20	100	27-Aug-13	678
1000	20	30	27-Aug-13	700
1000	0	15	26-Aug-13	705
1000	0	85	26-Aug-13	708
1000	55	95	28-Aug-13	708
1000	20	95	27-Aug-13	721
1000	35	70	27-Aug-13	723
1000	25	100	27-Aug-13	734
1000	40	25	27-Aug-13	740
1000	90	75	29-Aug-13	741
1000	90	80	29-Aug-13	742
1000	70	0	28-Aug-13	746
1000	15	90	27-Aug-13	747
1000	25	30	27-Aug-13	756
1000	100	70	29-Aug-13	758
1000	60	100	28-Aug-13	760
1000	55	70	28-Aug-13	765
1000	40	15	27-Aug-13	782
1000	40	60	27-Aug-13	800
1000	10	85	27-Aug-13	810
1000	25	85	27-Aug-13	810
1000	25	15	27-Aug-13	811
1000	5	100	26-Aug-13	813
1000	40	35	27-Aug-13	832
1000	40	50	27-Aug-13	832
1000	45	15	28-Aug-13	835
1000	95	55	29-Aug-13	840
1000	15	85	27-Aug-13	842
1000	35	80	27-Aug-13	842	se movio 60cm 110grd por arbol
1000	25	20	27-Aug-13	852
1000	35	90	27-Aug-13	852
1000	50	0	28-Aug-13	853
1000	30	85	27-Aug-13	855
1000	20	85	27-Aug-13	861
1000	40	80	27-Aug-13	863
1000	45	70	28-Aug-13	876
1000	50	95	28-Aug-13	876
1000	50	20	28-Aug-13	881
1000	70	60	28-Aug-13	896
1000	95	30	29-Aug-13	910
1000	25	0	27-Aug-13	912
1000	35	20	27-Aug-13	912
1000	70	70	28-Aug-13	920
1000	20	80	27-Aug-13	922
1000	25	45	27-Aug-13	923
1000	0	90	26-Aug-13	927
1000	80	50	28-Aug-13	928
1000	10	25	27-Aug-13	934
1000	80	100	28-Aug-13	935
1000	100	75	29-Aug-13	936
1000	100	100	29-Aug-13	936
1000	55	50	28-Aug-13	938
1000	100	65	29-Aug-13	938
1000	20	90	27-Aug-13	942
1000	10	90	27-Aug-13	947
1000	95	65	29-Aug-13	948
1000	45	80	28-Aug-13	954
1000	65	75	28-Aug-13	956	se movio 50cm 290grd por tronco
1000	100	40	29-Aug-13	956
1000	60	80	28-Aug-13	978
1000	15	100	27-Aug-13	982
1000	20	45	27-Aug-13	992
1000	100	10	29-Aug-13	998
1000	30	80	27-Aug-13	1000
1000	65	40	28-Aug-13	1000
1000	45	75	28-Aug-13	1004
1000	100	60	29-Aug-13	1010
1000	5	10	26-Aug-13	1015
1000	15	40	27-Aug-13	1017
1000	50	10	28-Aug-13	1020
1000	95	60	29-Aug-13	1020
1000	45	95	28-Aug-13	1046
1000	30	45	27-Aug-13	1072
1000	25	80	27-Aug-13	1072
1000	65	60	28-Aug-13	1074
1000	40	55	27-Aug-13	1093
1000	10	35	27-Aug-13	1110
1000	90	45	29-Aug-13	1110
1000	80	70	28-Aug-13	1118
1000	65	70	28-Aug-13	1130
1000	95	15	29-Aug-13	1130
1000	15	80	27-Aug-13	1135	se movio 40cm 290grd por tronco
1000	35	65	27-Aug-13	1142
1000	75	100	28-Aug-13	1143
1000	100	20	29-Aug-13	1153
1000	60	40	28-Aug-13	1167
1000	40	70	27-Aug-13	1191
1000	65	55	28-Aug-13	1196
1000	10	10	27-Aug-13	1200
1000	30	50	27-Aug-13	1205
1000	75	10	28-Aug-13	1210
1000	5	15	26-Aug-13	1214
1000	45	50	28-Aug-13	1214
1000	70	80	28-Aug-13	1214
1000	65	100	28-Aug-13	1216
1000	75	90	28-Aug-13	1220
1000	40	85	27-Aug-13	1222
1000	0	5	26-Aug-13	1224
1000	75	55	28-Aug-13	1224
1000	30	15	27-Aug-13	1227
1000	45	55	28-Aug-13	1252
1000	75	95	28-Aug-13	1256
1000	20	75	27-Aug-13	1258
1000	10	100	27-Aug-13	1270
1000	100	90	29-Aug-13	1278
1000	30	35	27-Aug-13	1285
1000	55	30	28-Aug-13	1286
1000	70	50	28-Aug-13	1290
1000	15	5	27-Aug-13	1293
1000	35	50	27-Aug-13	1298
1000	55	0	28-Aug-13	1304
1000	75	65	28-Aug-13	1306
1000	60	5	28-Aug-13	1312
1000	40	20	27-Aug-13	1356
1000	85	20	29-Aug-13	1375
1000	25	10	27-Aug-13	1392
1000	20	25	27-Aug-13	1410
1000	75	25	28-Aug-13	1453
1000	30	75	27-Aug-13	1484
1000	0	0	26-Aug-13	1500
1000	5	0	26-Aug-13	1500
1000	10	0	27-Aug-13	1500
1000	5	5	26-Aug-13	1500
1000	10	5	27-Aug-13	1500
1000	0	10	26-Aug-13	1500
1000	10	15	27-Aug-13	1500
1000	0	20	26-Aug-13	1500
1000	5	20	26-Aug-13	1500
1000	10	20	27-Aug-13	1500
1000	0	25	26-Aug-13	1500
1000	5	25	26-Aug-13	1500
1000	0	30	26-Aug-13	1500
1000	5	30	26-Aug-13	1500
1000	10	30	27-Aug-13	1500
1000	0	35	26-Aug-13	1500
1000	5	35	26-Aug-13	1500
1000	0	40	26-Aug-13	1500
1000	5	40	26-Aug-13	1500
1000	10	40	27-Aug-13	1500
1000	0	45	26-Aug-13	1500
1000	5	45	26-Aug-13	1500
1000	10	45	27-Aug-13	1500
1000	0	50	26-Aug-13	1500
1000	5	50	26-Aug-13	1500
1000	10	50	27-Aug-13	1500
1000	0	55	26-Aug-13	1500
1000	5	55	26-Aug-13	1500
1000	10	55	27-Aug-13	1500
1000	0	60	26-Aug-13	1500
1000	5	60	26-Aug-13	1500
1000	10	60	27-Aug-13	1500
1000	0	65	26-Aug-13	1500
1000	5	65	26-Aug-13	1500
1000	10	65	27-Aug-13	1500
1000	0	70	26-Aug-13	1500
1000	10	70	27-Aug-13	1500
1000	0	75	26-Aug-13	1500
1000	5	75	26-Aug-13	1500
1000	10	75	27-Aug-13	1500
1000	15	0	27-Aug-13	1500
1000	20	0	27-Aug-13	1500
1000	20	5	27-Aug-13	1500
1000	15	10	27-Aug-13	1500
1000	20	10	27-Aug-13	1500
1000	15	15	27-Aug-13	1500
[truncated: 1,973 more rows]
