# Supplementary material for: Tropical Rain Forest Structure, Tree Growth and Dynamics along a 2700-m Elevational Transect in Costa Rica
Source: PLoS One. 2015 Apr 9;10(4):e0122905. doi: 10.1371/journal.pone.0122905 (PMC4391938; doi:10.1371/journal.pone.0122905)
Supplement: S2 Dataset — (TXT) [file pone.0122905.s003.txt]

*Plot names and methods are described in the paper
*Xm and Ym are the x and y grid coordinates from which the Distance and Angle to the individual was measured
*HtDate is the date the height was measured, DM_year is the year the diameter was measured
*ID is the individual numbers
*Genus and species abbreviations are the first 4 letters of those names, which can be found in the forest inventory data
*which can be downloaded from the TEAM website given in the paper
PlotName	ID	Xm	Ym	Distance	Angle	Genus	Species	DM_Year	Diameter_cm	HtDate	Ht_m	Comments
100	1	0	0	7.1	193	Iria	delt	2013	16.5	4-Nov-13	18.52
100	2	0	0	9.6	160	Sloa	guia	2013	27.2	4-Nov-13	20.29
100	3	0	0	11.2	158	Pout	reti	2013	12	4-Nov-13	12.09
100	4	0	0	9.6	124	Case	arbo	2013	45.3	4-Nov-13	28.78
100	491	0	0	3.17	180	Stry	micr	2013	18.4	4-Nov-13	25.39
100	496	0	0	5.1	153	Welf	regi	2013	19.1	4-Nov-13	10.47
100	497	0	0	9.1	135	Eute	prec	2013	11.5	4-Nov-13	12.7
100	512	0	0	11.55	177	Rino	defl	2013	10.2	4-Nov-13	7.08
100	5	10	0	2.25	182	Viro	kosc	2013	45.3	4-Nov-13	30.14
100	6	10	0	7.55	190	Duss	macr	2013	20.5	4-Nov-13	16.74	descopado, rebrotando
100	7	10	0	10.35	189	Ardi	fimb	2013	13.3	4-Nov-13	14.56
100	420	10	0	9.1	165	Welf	regi	2013	16.3	4-Nov-13	13.28
100	464	10	0	3.66	155	Socr	exor	2013	15.2	4-Nov-13	13.19
100	10	10	10	9.6	178	Welf	regi	2013	19.7	4-Nov-13	21.36
100	11	0	10	6	159	Pent	macr	2013	22.8	4-Nov-13	22.3
100	12	0	10	11.1	155	Welf	regi	2013	19.6	4-Nov-13	16.48
100	13	0	10	13.4	166	Duss	macr	2013	25.2	4-Nov-13	25.42
100	14	0	20	4.55	129	Guar	bull	2013	25.6	4-Nov-13	23.9
100	15	0	20	9.67	149	Iria	delt	2013	17.4	4-Nov-13	13.15
100	16	10	20	2.8	179	Conc	plei	2013	76.2	4-Nov-13	34.43
100	17	10	20	4	194	Fara	parv	2013	11.2	4-Nov-13	12.98
100	18	10	20	7.85	180	Case	sylv	2013	20.1	4-Nov-13	16.21
100	19	10	20	6.3	156	Iria	delt	2013	19.7	4-Nov-13	33.22
100	20	10	20	8.9	141	Pout	reti	2013	29.4	4-Nov-13	23.68
100	482	10	20	7.93	211	Socr	exor	2013	10.7	4-Nov-13	10.59
100	21	10	30	0.6	185	Iria	delt	2013	18.5	4-Nov-13	22
100	22	10	30	2.8	197	Socr	exor	2013	11.6	4-Nov-13	22.54
100	24	10	30	6.2	161	Iria	delt	2013	20.9	4-Nov-13	24.56
100	25	10	30	7.55	202	Rino	defl	2013	13.9	4-Nov-13	10.78
100	26	10	30	10.15	158	Rino	defl	2013	11.9	4-Nov-13	7.56
100	27	10	30	11.7	157	Anno	subn	2013	11.2	4-Nov-13	12.21
100	28	10	30	9.15	139	Iria	delt	2013	19.5	4-Nov-13	18.94
100	29	0	30	0.9	140	Pent	macr	2013	24.3	4-Nov-13	26.42
100	30	0	30	7	150	Iria	delt	2013	17.8	4-Nov-13	14.36
100	31	0	30	7.6	157	Iria	delt	2013	18.1	4-Nov-13	12.57
100	34	0	40	1.65	180	Iria	delt	2013	19.8	4-Nov-13	13.91
100	35	0	40	4.05	136	Pout	reti	2013	19.8	4-Nov-13	19.27
100	37	0	40	7.34	194	Lacm	pana	2013	43.9	4-Nov-13	36.37
100	38	0	40	7.47	207	Case	comm	2013	25.3	4-Nov-13	21.21
100	39	0	40	10.04	194	Nauc	naga	2013	14.3	4-Nov-13	16.62
100	40	0	40	12.78	169	Iria	delt	2013	17.6	4-Nov-13	16.12
100	41	10	40	4.5	195	Rino	defl	2013	12.5	4-Nov-13	9.28
100	42	10	40	9	188	Pent	macr	2013	28.9	4-Nov-13	31.86
100	43	10	40	9.4	170	Lacm	pana	2013	12.1	4-Nov-13	17.96
100	44	10	40	10.9	152	Welf	regi	2013	15.9	4-Nov-13	14.97
100	45	10	40	9.47	132	Pour	bico	2013	41.8	4-Nov-13	26.31
100	46	10	40	8.73	125	Pout	reti	2013	25.6	4-Nov-13	24.84
100	421	10	40	8.4	204	Welf	regi	2013	20.2	4-Nov-13	15.95
100	47	10	50	6.51	124	Euge	baci	2013	20.2	4-Nov-13	22.84
100	48	10	50	9.1	159	Pent	macr	2013	20.2	4-Nov-13	21.65
100	49	10	50	8.63	199	Capp	pitt	2013	11.7	4-Nov-13	14.28
100	513	0	50	8.15	174	Pent	macr	2013	10.1	4-Nov-13	11.85
100	52	0	50	3.39	145	Hern	didy	2013	25.5	4-Nov-13	15.81
100	53	0	50	6.05	145	Rauv	purp	2013	17.1	4-Nov-13	15.31
100	54	0	50	7.75	150	Welf	regi	2013	16.1	4-Nov-13	14.05
100	55	0	50	10.62	158	Apei	memb	2013	29.6	4-Nov-13	24.38
100	56	0	50	8.13	207	Iria	delt	2013	14.9	4-Nov-13	13.13
100	57	0	60	2.5	205	Bros	lact	2013	57.1	4-Nov-13	41.15
100	58	0	60	10.46	133	Iria	delt	2013	14.5	4-Nov-13	12.92
100	59	0	60	10.12	169	Tapi	guia	2013	12.2	4-Nov-13	17.83
100	450	0	60	2.3	152	Anax	cras	2013	11.2	4-Nov-13	11.88
100	451	0	60	9.5	125	Welf	regi	2013	15.9	4-Nov-13	8.51
100	60	10	60	3.26	158	Cous	hond	2013	12.8	4-Nov-13	11
100	61	10	60	8.77	156	Prot	glab	2013	11.4	4-Nov-13	15.98
100	62	10	70	11.32	134	Pent	macr	2013	30.1	4-Nov-13	21.67
100	63	10	70	14	162	Goet	meia	2013	38	4-Nov-13	31.84
100	64	10	60	11.45	179	Prot	conf	2013	18.6	4-Nov-13	15.04
100	65.01	10	70	7.22	196	Pent	macr	2013	46.2	4-Nov-13	29.51
100	65.02	10	70	7.22	196	Pent	macr	2013	19.6	4-Nov-13	18.5	inclinado
100	67	10	70	11.9	165	Esch	coll	2013	11.4	4-Nov-13	11.41
100	514	10	70	10.4	186	Lacu	pana	2013	10.4	4-Nov-13	14.99
100	68	0	70	1.65	165	Vite	coop	2013	51.3	4-Nov-13	28.46	perdio rama
100	69	0	70	5.97	185	Iria	delt	2013	20	4-Nov-13	16.07
100	70	0	70	8.85	160	Lacu	pana	2013	11	4-Nov-13	12.01	inclinado
100	71	0	70	12.33	158	Socr	exor	2013	13.8	4-Nov-13	19.78
100	72	0	80	4.17	160	Pent	macr	2013	64.6	4-Nov-13	23.93	perdio parte de la copa
100	73	0	80	12.75	174	Pent	macr	2013	33.1	4-Nov-13	22.9
100	74	0	80	11.76	157	Iria	delt	2013	19	4-Nov-13	14.93
100	75	10	80	3.85	153	Welf	regi	2013	12.9	4-Nov-13	17.43
100	76	10	80	7.75	150	Pent	macr	2013	39.9	4-Nov-13	28.61
100	77	10	80	8.2	191	Pent	macr	2013	48.2	4-Nov-13	29.98
100	78	10	80	9	199	Unon	pitt	2013	13.1	4-Nov-13	14.27
100	79	10	90	3.45	160	Iria	delt	2013	16	4-Nov-13	14.25
100	80	10	90	7.59	183	Sipa	cusp	2013	14.6	4-Nov-13	14.1
100	82	10	90	13.2	171	Pent	macr	2013	30.2	4-Nov-13	24.71
100	452	10	90	0.5	165	Hern	didy	2013	12.7	4-Nov-13	19.51
100	483	10	90	10.25	193	Anax	cras	2013	11	4-Nov-13	9.56
100	83	0	90	5.27	133	Nauc	naga	2013	11.6	4-Nov-13	15.19
100	85	0	90	8.65	159	Pent	macr	2013	17.7	4-Nov-13	19.98
100	86	0	90	10	151	Welf	regi	2013	14.4	4-Nov-13	15.31
100	88	0	90	7.39	205	Dend	arbo	2013	16.1	4-Nov-13	18.77
100	484	0	90	11.85	175	Pent	macr	2013	17.9	4-Nov-13	18.22
100	89	30	90	9.25	122	Iria	delt	2013	14.9	4-Nov-13	16.53
100	90	30	90	7.85	140	Anax	cras	2013	10.6	4-Nov-13	11.1
100	91	30	90	10.5	143	Quar	brac	2013	17.5	4-Nov-13	14.73
100	92	30	90	11.5	170	Pent	macr	2013	39.1	4-Nov-13	25.5
100	93	30	90	11.9	175	Iria	delt	2013	17.1	4-Nov-13	18.52
100	443	30	90	8.3	174	Bali	eleg	2013	18	4-Nov-13	15.97
100	516	30	90	0.7	156	Inga	thib	2013	11	4-Nov-13	18.13
100	94	20	90	5.46	148	Duss	macr	2013	18.9	4-Nov-13	18.4
100	96	20	90	8.85	198	Welf	regi	2013	18.2	4-Nov-13	18.81
100	515	20	90	6.95	136	Saco	tric	2013	10.4	4-Nov-13	15.66
100	97	20	80	4	155	Inga	pezi	2013	37.8	5-Nov-13	25.49
100	98	20	80	7.3	172	Nauc	naga	2013	17	5-Nov-13	17.95
100	99	20	80	12.3	171	Iria	delt	2013	20.2	5-Nov-13	16.44
100	101	30	80	5.4	191	Pseu	spur	2013	46.7	5-Nov-13	28.39
100	102	30	80	4.55	170	Minq	guia	2013	23	5-Nov-13	17.18	perdio la copa esta rebrotando
100	103	30	80	7.45	135	Socr	exor	2013	14	5-Nov-13	14.07
100	104	30	80	11.28	153	Welf	regi	2013	15.5	5-Nov-13	17.88
100	105	30	70	6.3	142	Minq	guia	2013	31.2	5-Nov-13	23.05
100	106	30	70	9.9	137	Welf	regi	2013	17.6	5-Nov-13	22.79
100	107	30	70	6	150	Iria	delt	2013	16.9	5-Nov-13	15.66
100	422	30	70	12.9	166	Wars	cocc	2013	12.1	5-Nov-13	12.26
100	485	30	70	7.45	187	Nauc	naga	2013	11	5-Nov-13	12
100	498	30	70	9.75	192	Welf	regi	2013	15.8	5-Nov-13	8.47
100	108	20	70	3.9	202	Iria	delt	2013	18.7	5-Nov-13	14.33
100	109	20	70	7.8	188	Dend	arbo	2013	18.3	5-Nov-13	16.39	inclinado
100	111	20	70	6.8	175	Pent	macr	2013	59.3	5-Nov-13	31.65	parte del tallo muerto
100	479	20	70	10.3	157	Ampe	macr	2013	11	5-Nov-13	17.55
100	441	20	60	3.35	185	Iria	delt	2013	11.5	5-Nov-13	6.78
100	114	20	60	4	207	Nauc	naga	2013	15.2	5-Nov-13	16.76
100	115	20	60	4.99	150	Unon	pitt	2013	14.3	5-Nov-13	15.93
100	116	20	60	9	159	Socr	exor	2013	13.6	5-Nov-13	20.09
100	423	20	60	9.4	137	Iria	delt	2013	17.9	5-Nov-13	11.79
100	465	20	60	11.1	165	Iria	delt	2013	14.3	5-Nov-13	10.78
100	499	20	60	7.55	157	Prot	pitt	2013	10.9	5-Nov-13	15.55
100	424	30	60	5.1	165	Welf	regi	2013	15.1	5-Nov-13	14.01
100	434	30	60	12.7	168	Welf	regi	2013	19.5	5-Nov-13	16.71
100	453	30	60	6.2	196	Inga	sert	2013	12.7	5-Nov-13	20.27
100	517	30	60	9.5	128	Soro	pubi	2013	10	5-Nov-13	11.63
100	122	30	50	8.2	211	Pent	macr	2013	12.9	5-Nov-13	17.47
100	123	30	50	9.8	209	Pent	macr	2013	20.1	5-Nov-13	20.75
100	425	30	50	12.4	170	Goet	meia	2013	25.2	5-Nov-13	26.71
100	492	30	50	11.2	161	Ocot	leuc	2013	11	5-Nov-13	11.75
100	518	30	50	12	168	Ardi	fimb	2013	10	5-Nov-13	11.54
100	125	20	50	2.5	158	Prot	glab	2013	31.5	5-Nov-13	25.41
100	126	20	50	4.6	128	Pent	macr	2013	12.8	5-Nov-13	13.43
100	127	20	50	9.35	198	Minq	guia	2013	17.6	5-Nov-13	22.58
100	128	20	50	9.4	175	Iria	delt	2013	23.3	5-Nov-13	23.87
100	129	20	50	11.3	165	Prot	glab	2013	23.1	5-Nov-13	21.8
100	466	20	50	7.2	163	Case	arbo	2013	10.8	5-Nov-13	16.12	inclinado
100	519	20	50	9.35	132	Iria	delt	2013	10.1	5-Nov-13	7.14
100	130	20	40	6.9	163	Pent	macr	2013	70.6	5-Nov-13	42.93
100	131	20	40	11.05	196	Iria	delt	2013	17.6	5-Nov-13	28.87
100	133	30	40	9.98	172	Pour	mino	2013	21.4	5-Nov-13	17.19
100	134	30	30	3.92	160	Anax	cras	2013	13.5	5-Nov-13	9.11
100	135	30	30	5.35	212	Iria	delt	2013	18.9	5-Nov-13	23.6
100	137	30	30	6.95	146	Dend	arbo	2013	19.6	5-Nov-13	15.48
100	138	30	30	9.35	135	Iria	delt	2013	20.2	5-Nov-13	25.19
100	139	30	30	11.85	160	Welf	regi	2013	19.4	5-Nov-13	18.32
100	520	30	30	7.4	141	Prad	atro	2013	10.1	5-Nov-13	10.67
100	141	20	30	2.05	177	Welf	regi	2013	17.7	5-Nov-13	19.24
100	142	20	30	7.8	190	Duss	macr	2013	59.9	5-Nov-13	36.89
100	143	20	30	8.05	168	Iria	delt	2013	19	5-Nov-13	25.24
100	144	20	30	13.4	176	Pent	macr	2013	29.2	5-Nov-13	21.53
100	426	20	30	11	210	Iria	delt	2013	12.9	5-Nov-13	10.36
100	435	20	30	5.9	182	Welf	regi	2013	17	5-Nov-13	10.35
100	145	20	20	5.75	168	Heis	conc	2013	17.8	5-Nov-13	11.77
100	146	20	20	6.05	135	Welf	regi	2013	11.5	5-Nov-13	8.35
100	147	20	20	9.7	162	Laet	proc	2013	24.6	5-Nov-13	32.08
100	454	20	20	2.4	190	Guar	rhop	2013	11.3	5-Nov-13	9.78
100	486	20	20	12.2	170	Unon	pitt	2013	12.1	5-Nov-13	13.76
100	148	30	20	3.33	212	Anax	cras	2013	13.1	5-Nov-13	13.2
100	149	30	20	6.8	140	Iria	delt	2013	16.4	5-Nov-13	12.87
100	150	30	20	9.22	140	Socr	exor	2013	14	5-Nov-13	21.34
100	151	30	20	7.1	182	Guar	guid	2013	37.7	5-Nov-13	32.77
100	152	30	20	8.58	205	Welf	regi	2013	19	5-Nov-13	18.89
100	153	30	20	9.55	209	Iria	delt	2013	15	5-Nov-13	12.47
100	154	30	20	10.6	170	Wars	cocc	2013	19.7	5-Nov-13	19.17	inclinado
100	467	30	20	4.9	140	Guar	guid	2013	10.7	5-Nov-13	11.79
100	155	30	10	6.15	210	Rino	defl	2013	11.6	5-Nov-13	9.29
100	156	30	10	8.1	198	Pent	macr	2013	30.2	5-Nov-13	24
100	157	30	10	7.5	173	Iria	delt	2013	18.6	5-Nov-13	15.54
100	158	30	10	7.89	179	Prot	rave	2013	45.7	5-Nov-13	30.07
100	159	30	10	11.53	175	Unon	pitt	2013	17.2	5-Nov-13	20.03
100	500	30	10	9.95	187	Anno	subn	2013	10.9	5-Nov-13	10.5
100	161	20	10	8.1	128	Saco	tric	2013	18.6	5-Nov-13	22.2
100	162	20	10	8.35	174	Rino	defl	2013	12.4	5-Nov-13	8.93	inclinado
100	163	20	10	9.83	175	Apei	memb	2013	68.2	5-Nov-13	33.24
100	164	20	10	12.11	172	Iria	delt	2013	20.2	5-Nov-13	23.47
100	165	20	10	13.34	174	Prot	rave	2013	22.6	5-Nov-13	23.83
100	166	20	0	2.8	196	Byrs	arth	2013	21.3	5-Nov-13	26.26
100	167	20	0	7.35	212	Goet	meia	2013	39.2	5-Nov-13	35.9
100	168	20	0	9.53	182	Iria	delt	2013	18.2	5-Nov-13	21.86
100	169	30	0	2.3	180	Pent	macr	2013	52.9	5-Nov-13	33.24
100	170	30	0	9.75	190	Inga	leio	2013	23.8	5-Nov-13	25.03
100	444	40	0	4.2	180	Eute	prec	2013	13.9	5-Nov-13	15.14
100	171	50	0	7.12	125	Rauv	purp	2013	28.5	5-Nov-13	18.82
100	172	50	0	4.44	205	Welf	regi	2013	16.5	5-Nov-13	17.04
100	174	50	0	6.8	140	Capp	pitt	2013	13.4	5-Nov-13	12.53
100	501	50	0	10.45	194	Iria	delt	2013	12.4	5-Nov-13	9.06
100	175	50	10	7.3	140	Hern	didy	2013	46.8	5-Nov-13	31.98
100	176	50	10	7.33	135	Guar	bull	2013	15.3	5-Nov-13	12.69
100	178	50	10	8.05	205	Pent	macr	2013	23.2	5-Nov-13	17.48
100	180	50	10	13.9	174	Minq	guia	2013	21.2	5-Nov-13	18.54
100	503	50	10	10.2	149	Pent	macr	2013	13.1	5-Nov-13	15.22
100	427	40	10	8.7	195	Wars	cocc	2013	14	5-Nov-13	10.49
100	493	40	10	11.15	173	Pour	mino	2013	15	5-Nov-13	15.12
100	184	40	20	2.6	132	Lacm	pana	2013	45.8	6-Nov-13	36.93
100	185	40	20	3.3	151	Laet	proc	2013	26.1	6-Nov-13	27.77
100	186	40	20	4.32	132	Iria	delt	2013	17.7	6-Nov-13	16.29
100	188	40	20	10.87	153	Guar	rhop	2013	14.5	6-Nov-13	14.03
100	502	40	20	10.03	136	Iria	delt	2013	12.1	6-Nov-13	10.98
100	190	50	20	6.92	160	Rino	defl	2013	12.1	6-Nov-13	8.04
100	428	50	20	6.4	210	Iria	delt	2013	18.8	6-Nov-13	15.2
100	504	50	20	2.05	215	Iria	delt	2013	11.2	6-Nov-13	8.78
100	505	50	20	3.1	163	Socr	exor	2013	11	6-Nov-13	9.47
100	506	50	20	8.9	120	Welf	regi	2013	20.6	6-Nov-13	13.52
100	192	50	30	9.5	158	Prot	pitt	2013	34.3	6-Nov-13	24.58
100	193	50	30	10.4	168	Iria	delt	2013	21.4	6-Nov-13	25.03
100	455	50	30	7.5	195	Prot	pitt	2013	17.8	6-Nov-13	18.46
100	468	50	30	8.5	203	Pent	macr	2013	16.2	6-Nov-13	17.56
100	469	50	30	11.4	168	Guar	rhop	2013	10.7	6-Nov-13	11.93
100	194	40	30	1.85	144	Welf	regi	2013	17	6-Nov-13	21.57
100	195	40	30	3.7	125	Rino	defl	2013	14.8	6-Nov-13	11.18
100	197	40	30	9.01	177	Socr	exor	2013	13.6	6-Nov-13	20.43
100	198	40	30	10.2	181	Iria	delt	2013	18	6-Nov-13	21.17
100	199	40	30	12.15	165	Welf	regi	2013	17.2	6-Nov-13	17.76
100	200	40	30	11.73	157	Dend	arbo	2013	37.9	6-Nov-13	25.48
100	487	40	30	13.61	163	Iria	delt	2013	16.1	6-Nov-13	11.7
100	521	40	30	7.12	198	Cous	hond	2013	10.1	6-Nov-13	11.12
100	522	40	30	9.08	142	Sima	amar	2013	10.7	6-Nov-13	16.21
100	201	40	40	2.86	146	Welf	regi	2013	14.8	6-Nov-13	14.01
100	202	40	40	3.74	173	Socr	exor	2013	13.4	6-Nov-13	21.25
100	203	40	40	6.26	136	Eute	prec	2013	14.2	6-Nov-13	24.05
100	206	40	40	12.18	173	Colu	spin	2013	16.6	6-Nov-13	13.41	parte de la copa seca
100	523	40	40	5.66	141	Boro	pana	2013	10.3	6-Nov-13	14.56
100	209	50	40	5.93	194	Andi	iner	2013	32.3	6-Nov-13	20.23
100	210	50	40	10.39	154	Goet	meia	2013	34.5	6-Nov-13	30.26
100	429	50	40	10.7	174	Pour	bico	2013	17.6	6-Nov-13	22.44
100	470	50	40	3	196	Pent	macr	2013	16.5	6-Nov-13	19.01
100	211	50	50	7.3	193	Goet	meia	2013	31.4	6-Nov-13	30.11
100	430	50	50	10.3	130	Minq	guia	2013	12	6-Nov-13	10.86	perdio parte de la copa
100	507	50	50	1.9	210	Goet	meia	2013	13.8	6-Nov-13	16.69
100	212	40	50	1.45	122	Prot	glab	2013	51.2	6-Nov-13	24.82
100	213	40	50	7.3	161	Pent	macr	2013	62.8	6-Nov-13	36.19
100	214	40	50	8.3	183	Inga	alba	2013	51.2	6-Nov-13	40.7
100	215	40	60	8.45	142	Goet	meia	2013	40.9	6-Nov-13	30.96
100	217	40	60	11	160	Iria	delt	2013	17.8	6-Nov-13	17.27
100	218	40	60	6.95	212	Dend	arbo	2013	38.4	6-Nov-13	23.77
100	457	40	60	6	135	Tapi	guia	2013	16.5	6-Nov-13	22.53
100	508	40	60	3.2	180	Prot	pitt	2013	10.3	6-Nov-13	15.47
100	220	50	60	4.07	164	Minq	guia	2013	14.5	6-Nov-13	13.31	rebrotando, perdio la copa
100	223	50	60	8.83	175	Minq	guia	2013	13	6-Nov-13	16.05
100	224	50	60	9.15	138	Chry	vene	2013	12.3	6-Nov-13	8.88
100	225	50	70	2.8	145	Prot	rave	2013	28.5	6-Nov-13	20.23
100	228	50	70	9.98	200	Eute	prec	2013	12	6-Nov-13	17.26
100	229	50	70	9.37	196	Viro	sebi	2013	18.5	6-Nov-13	22.29
100	230	50	70	8.95	184	Tric	sept	2013	20.6	6-Nov-13	16.6
100	436	50	70	7.4	146	Guar	bull	2013	10.6	6-Nov-13	1.7	quebrado, rebrotando
100	458	50	70	6.2	172	Tapi	guia	2013	13.9	6-Nov-13	14.74
100	488	50	70	6.3	210	Iria	delt	2013	16.3	6-Nov-13	10.81
100	231	40	70	5.56	167	Fara	parv	2013	15.2	6-Nov-13	12.16
100	232	40	70	9.15	167	Inga	cocl	2013	21.7	6-Nov-13	28.49
100	509	40	70	1.85	194	Bros	lact	2013	10.9	6-Nov-13	14.28
100	234	40	80	1.75	210	Welf	regi	2013	15.7	6-Nov-13	18.65
100	235	40	80	5.05	143	Anax	cras	2013	10.9	6-Nov-13	9.52
100	236	40	80	8.45	200	Pent	macr	2013	27.6	6-Nov-13	22.73
100	237	40	80	9.83	183	Pent	macr	2013	44.3	6-Nov-13	30.5
100	238	40	80	10.6	180	Welf	regi	2013	13.8	6-Nov-13	12.77
100	494	40	80	11.53	171	Tapi	guia	2013	14.5	6-Nov-13	17.66
100	241	50	80	8.15	211	Hern	didy	2013	25.9	6-Nov-13	22.92
100	243	50	80	10.2	152	Ocot	biju	2013	47.7	6-Nov-13	30.72
100	446	50	80	6	162	Case	arbo	2013	17.5	6-Nov-13	19.68
100	473	50	80	8.5	180	Welf	regi	2013	15.7	6-Nov-13	8.93
100	474	50	80	8.3	211	Welf	regi	2013	14.4	6-Nov-13	9.64
100	244	50	90	3.56	132	Socr	exor	2013	13.2	6-Nov-13	15.84
100	245	50	90	3.65	195	Iria	delt	2013	15.6	6-Nov-13	15.07
100	246	50	90	4.37	177	Eute	prec	2013	12.3	6-Nov-13	15.33
100	247	50	90	8.63	123	Viro	sebi	2013	27.4	6-Nov-13	24.5
100	248	50	90	7.65	166	Fara	parv	2013	12.9	6-Nov-13	10.05
100	250	40	90	3.89	135	Welf	regi	2013	16.3	6-Nov-13	14.77	inclinado
100	251	40	90	7.18	132	Iria	delt	2013	13.2	6-Nov-13	10.64
100	437	40	90	5.5	132	Eute	prec	2013	10.7	6-Nov-13	14.04
100	252	70	90	4.8	130	Guar	bull	2013	14.3	6-Nov-13	9.37
100	253	70	90	10.24	146	Rino	defl	2013	12.4	6-Nov-13	7.34
100	254	70	90	10	167	Guar	guid	2013	18.5	6-Nov-13	17.4
100	524	70	90	4.7	193	Welf	regi	2013	18.8	6-Nov-13	11.8
100	255	60	90	3.6	150	Minq	guia	2013	66	6-Nov-13	26.81
100	256	60	90	6.4	133	Fara	glan	2013	11.8	6-Nov-13	9.81
100	257	60	90	5.3	152	Eute	prec	2013	13.3	6-Nov-13	22.5
100	259	60	90	6.18	195	Guar	guid	2013	30.4	6-Nov-13	21.24
100	459	60	90	9.25	123	Bros	lact	2013	11.7	6-Nov-13	14.87
100	260	60	80	6.15	152	Prot	glab	2013	17.1	6-Nov-13	17.03
100	261	60	80	10.5	139	Wars	cocc	2013	13.5	6-Nov-13	13.3
100	262	60	80	10.43	168	Iria	delt	2013	19.3	6-Nov-13	18.05
100	263	60	80	11.23	185	Pent	macr	2013	18.8	6-Nov-13	20.16
100	431	60	80	11	159	Tetr	pana	2013	13.5	6-Nov-13	18.1
100	432	60	80	3.45	137	Welf	regi	2013	17.6	6-Nov-13	15.01
100	438	60	80	8.1	145	Viro	sebi	2013	19.1	6-Nov-13	20.21
100	510	60	80	7.6	198	Laet	proc	2013	11.5	6-Nov-13	18.98
100	265	70	80	1.9	155	Iria	delt	2013	17.2	6-Nov-13	21.54
100	266	70	80	4.96	156	Bros	lact	2013	23.4	6-Nov-13	17.94
100	267	70	80	6.9	160	Pent	macr	2013	28.1	6-Nov-13	22.49
100	269	70	80	9.8	145	Iria	delt	2013	17.7	6-Nov-13	22.98
100	489	70	80	8.2	190	Rino	defl	2013	10.7	6-Nov-13	10.17
100	270	70	70	5.87	148	Calo	bras	2013	31.4	6-Nov-13	26.61
100	272	70	70	7.48	135	Socr	exor	2013	12.6	6-Nov-13	20.42
100	273	70	70	6.77	151	Welf	regi	2013	13.5	6-Nov-13	15.6
100	275	70	70	8.23	179	Tapi	guia	2013	27.1	6-Nov-13	21.59
100	276	70	70	8.4	168	Fara	parv	2013	17.8	6-Nov-13	14.44
100	277	70	70	11.78	168	Tabe	arbo	2013	15.5	6-Nov-13	15.77
100	439	70	70	6.3	130	Anax	cras	2013	11.8	6-Nov-13	11.34
100	278	60	70	4.73	189	Wars	cocc	2013	14.2	7-Nov-13	13.48
100	279	60	70	9.75	175	Iria	delt	2013	19.5	7-Nov-13	25.83
100	280	60	70	13.66	170	Iria	delt	2013	19.2	7-Nov-13	23.81
100	281	60	60	7.58	135	Guar	guid	2013	81.5	7-Nov-13	34.7
100	282	60	60	9.82	143	Dend	arbo	2013	31.3	7-Nov-13	25.74
100	283	60	60	5.76	168	Iria	delt	2013	17.1	7-Nov-13	21.06
100	284	60	60	10.4	124	Inga	cocl	2013	15.9	7-Nov-13	19.03
100	285	60	60	12.73	171	Vite	coop	2013	84.1	7-Nov-13	32.41
100	286	70	60	4.7	202	Prot	pitt	2013	30.3	7-Nov-13	22.6
100	287	70	60	9.95	212	Guar	rhop	2013	10.5	7-Nov-13	9.66
100	288	70	60	7.95	178	Garc	inte	2013	17.2	7-Nov-13	13.69	perdio parte de la copa
100	289	70	60	9.2	193	Dyst	pani	2013	17.9	7-Nov-13	10.88	rebrotando, perdio la copa
100	290	70	50	2.87	183	Goet	meia	2013	15.2	7-Nov-13	9.45	inclinado
100	291	70	50	4.43	178	Welf	regi	2013	16.8	7-Nov-13	18.66
100	292	70	50	6.7	150	Goet	meia	2013	44.1	7-Nov-13	33.77
100	293	70	50	9.3	212	Iria	delt	2013	20.5	7-Nov-13	31.26
100	294	70	50	10.05	195	Viro	kosc	2013	53	7-Nov-13	39.63
100	295	70	50	11.65	188	Iria	delt	2013	20.1	7-Nov-13	17.43
100	296	70	50	13.36	174	Goet	meia	2013	32.5	7-Nov-13	31.34
100	297	60	50	2.98	138	Case	arbo	2013	16.9	7-Nov-13	27.08
100	298	60	50	6.5	140	Iria	delt	2013	19.4	7-Nov-13	19.65
100	299	60	50	10.5	144	Welf	regi	2013	14	7-Nov-13	14.15	perdio varias hojas
100	300	60	50	8.3	174	Fara	glan	2013	11.3	7-Nov-13	8.2
100	301	60	50	10.3	174	Socr	exor	2013	12.2	7-Nov-13	16.3
100	302	60	50	7.95	186	Inga	cocl	2013	22.9	7-Nov-13	23.04
100	303	60	50	5.48	202	Hirt	lems	2013	14.1	7-Nov-13	8.75	perdio parte de la copa
100	433	60	50	8.6	210	Comp	mexi	2013	10.3	7-Nov-13	3.54	tronco quebrado
100	308	70	40	2.25	170	Welf	regi	2013	19.3	7-Nov-13	13.22
100	309	70	40	10.1	204	Iria	delt	2013	18.3	7-Nov-13	31.14
100	310	70	40	11.2	198	Pent	macr	2013	30.9	7-Nov-13	24.26
100	495	70	40	3.82	189	Duss	macr	2013	10.4	7-Nov-13	9.68
100	312	70	30	10.2	194	Welf	regi	2013	22	7-Nov-13	17.87
100	313	70	30	8.8	193	Cord	luci	2013	20.4	7-Nov-13	17.24
100	525	70	30	4.45	185	Welf	regi	2013	18.8	7-Nov-13	9.56
100	314	60	30	9.4	210	Dend	arbo	2013	26.7	7-Nov-13	20.26
100	460	60	30	9	130	Goet	meia	2013	28.1	7-Nov-13	27.11
100	316	60	20	4.75	177	Pent	macr	2013	36	7-Nov-13	27.09
100	461	60	20	10	165	Pent	macr	2013	17	7-Nov-13	14.62	perdio parte de la copa
100	318	70	20	3.1	159	Socr	exor	2013	14.9	7-Nov-13	14.3
100	319	70	20	6.2	203	Prot	rave	2013	24.3	7-Nov-13	21.71
100	321	70	20	8.45	155	Unon	pitt	2013	27.5	7-Nov-13	23.28
100	440	70	20	6.1	144	Welf	regi	2013	16.2	7-Nov-13	9.74
100	323	70	10	3.83	209	Dend	arbo	2013	17	7-Nov-13	18.3
100	324	70	10	7.91	181	Bros	lact	2013	30.8	7-Nov-13	34.43
100	325	70	10	7.7	137	Viro	kosc	2013	56	7-Nov-13	35.11
100	526	70	10	9.1	152	Dend	arbo	2013	10.1	7-Nov-13	12.86
100	327	60	10	10	150	Conc	plei	2013	74.2	7-Nov-13	37.5
100	328	60	10	9.1	187	Pent	macr	2013	20.5	7-Nov-13	17.9
100	329	60	0	7.4	150	Dend	arbo	2013	45.6	7-Nov-13	22.01
100	330	60	0	8.4	132	Pent	macr	2013	20.2	7-Nov-13	21.42
100	331	70	0	4.7	150	Minq	guia	2013	18	7-Nov-13	20.78
100	332	70	0	4.1	198	Pout	durl	2013	15.6	7-Nov-13	20.33
100	333	80	0	2.55	137	Pent	macr	2013	58.4	7-Nov-13	41.73
100	334	80	0	8.15	148	Fara	parv	2013	14	7-Nov-13	16.27
100	335	80	0	9	149	Pent	macr	2013	18.4	7-Nov-13	19.53
100	336	80	0	13.55	172	Guar	bull	2013	12.1	7-Nov-13	10.3
100	527	80	0	3.63	161	Iria	delt	2013	10.1	7-Nov-13	10.04
100	341	90	0	8.85	188	Welf	regi	2013	14.2	7-Nov-13	11.6
100	343	90	10	4.1	193	Pent	macr	2013	82.5	7-Nov-13	30.08	perdio parte de la copa
100	344	90	10	4.6	156	Swar	cube	2013	11.7	7-Nov-13	8.66
100	346	90	10	7.7	153	Pent	macr	2013	22	7-Nov-13	19.68
100	347	90	10	10.2	145	Inga	umbe	2013	16.7	7-Nov-13	22.51
100	348	90	10	10.8	175	Case	arbo	2013	24.8	7-Nov-13	24.28
100	349	80	10	3	139	Guar	rhop	2013	12	7-Nov-13	10.41
100	351	80	10	8.3	212	Iria	delt	2013	13	7-Nov-13	10.17
100	352	80	10	9.19	183	Pent	macr	2013	21.5	7-Nov-13	14.78	rebrotando, perdio la copa
100	353	80	10	12.23	164	Welf	regi	2013	15.7	7-Nov-13	12.29
100	354	80	10	7.15	140	Hyer	alch	2013	62.2	7-Nov-13	45.92
100	462	80	10	8	133	Capp	pitt	2013	10.3	7-Nov-13	12.14
100	356	80	20	5.55	145	Welf	regi	2013	18.5	7-Nov-13	13.8
100	357	80	20	9.65	149	Pent	macr	2013	46.7	7-Nov-13	23.7
100	358	80	20	8.8	150	Dend	arbo	2013	19	7-Nov-13	17.57
100	359	80	20	11.55	174	Cedr	odor	2013	80.2	7-Nov-13	41.53
100	360	90	20	9.06	207	Dyst	pani	2013	28.2	7-Nov-13	16.72
100	361	90	20	10.55	190	Pout	durl	2013	11.4	7-Nov-13	17.13
100	362	90	20	10.84	178	Conc	plei	2013	59.5	7-Nov-13	35.81
100	363	90	20	12.1	164	Wars	cocc	2013	12.1	7-Nov-13	16.2
100	364	90	30	2.3	188	Pent	macr	2013	23.8	7-Nov-13	22.94
100	365	90	30	2.91	130	Dend	arbo	2013	17.1	7-Nov-13	16.53
100	366	90	30	5.7	175	Inga	pezi	2013	41.6	7-Nov-13	28.72
100	367	90	30	8.2	201	Iria	delt	2013	19.3	7-Nov-13	26.19
100	368	90	30	5.95	192	Wars	cocc	2013	10.5	7-Nov-13	14.33
100	369	90	30	8.65	122	Cupa	pseu	2013	15.6	7-Nov-13	15.72
100	370	90	30	13.15	179	Viro	sebi	2013	19.6	7-Nov-13	22.68
100	371	80	30	6.25	124	Iria	delt	2013	19.4	7-Nov-13	27.18
100	372	80	30	5.1	178	Hern	didy	2013	44.6	7-Nov-13	41.25
100	373	80	30	6	158	Guar	rhop	2013	13.2	7-Nov-13	11.54
100	374	80	40	2.43	130	Saco	tric	2013	26.8	7-Nov-13	32.41
100	375	80	40	5.65	191	Cass	elli	2013	22.2	7-Nov-13	20.1
100	377	90	40	5.5	145	Pter	rohr	2013	20.4	8-Nov-13	24.58
100	378	90	40	9.5	140	Welf	regi	2013	14.5	8-Nov-13	17.77
100	379	90	50	3.65	212	Welf	regi	2013	14.5	8-Nov-13	15.77
100	380	90	50	3.45	204	Apei	memb	2013	57	8-Nov-13	31.73
100	382	90	50	8.8	201	Pour	bico	2013	17.4	8-Nov-13	23.53
100	383	90	50	8.95	190	Pter	rohr	2013	29	8-Nov-13	42.26
100	385	80	50	6.62	153	Socr	exor	2013	15.6	8-Nov-13	20.38
100	386	80	50	8.45	173	Dend	arbo	2013	13	8-Nov-13	6.46	quebrado por #393 rebrotando
100	387	80	50	10.04	209	Guar	guid	2013	15.9	8-Nov-13	19.05
100	389	80	60	2.95	192	Welf	regi	2013	15.9	8-Nov-13	11.71
100	391	80	60	7	135	Andi	iner	2013	31.2	8-Nov-13	14.37
100	511	80	60	8.25	166	Eute	prec	2013	10.9	8-Nov-13	13.16
100	477	80	70	5.2	140	Laet	proc	2013	12.8	8-Nov-13	21.01	inclinado
100	490	80	70	5.6	193	Welf	regi	2013	17.7	8-Nov-13	9.89
100	395	90	60	4.1	130	Pent	macr	2013	14.6	8-Nov-13	17.44
100	396	90	60	5.35	170	Goet	meia	2013	41.5	8-Nov-13	32.87
100	397	90	60	10.45	158	Iria	delt	2013	21.3	8-Nov-13	30.78
100	448	90	60	7.7	212	Goet	meia	2013	13.7	8-Nov-13	13.71
100	463	90	60	6.5	205	Inga	alba	2013	10.8	8-Nov-13	14.36
100	398	90	70	5.75	212	Guar	guid	2013	58.9	8-Nov-13	37.93
100	399	90	70	8	132	Cous	hond	2013	12.3	8-Nov-13	10.74
100	400	90	70	14	177	Pent	macr	2013	38.7	8-Nov-13	33.02
100	401	80	80	3.1	162	Pour	bico	2013	28	8-Nov-13	23.66
100	402	80	80	3.85	166	Psyc	pana	2013	12.1	8-Nov-13	12.66
100	403	80	80	5.1	154	Iria	delt	2013	17.1	8-Nov-13	23.28
100	404	80	80	5.4	212	Iria	delt	2013	16.6	8-Nov-13	16.16
100	405	80	80	9.2	146	Socr	exor	2013	12.2	8-Nov-13	20.8
100	406	80	80	2.1	211	Prot	pitt	2013	24.2	8-Nov-13	19.37
100	407	80	80	9.85	198	Swar	cube	2013	16.3	8-Nov-13	17.13
100	408	80	80	13.75	178	Pent	macr	2013	39.4	8-Nov-13	20.03	perdio parte de la copa
100	409	90	80	5.07	196	Welf	regi	2013	16.9	8-Nov-13	17.22
100	410	90	80	7.4	209	Iria	delt	2013	21.3	8-Nov-13	27.69
100	411	90	80	8.78	194	Pent	macr	2013	34	8-Nov-13	28.63
100	413	90	90	10.45	143	Pout	tort	2013	12.8	8-Nov-13	12.29
100	414	90	90	9	160	Welf	regi	2013	14	8-Nov-13	7.76
100	415	90	90	10.05	179	Pout	glom	2013	12.3	8-Nov-13	17.04
100	417	90	90	10.4	180	Inga	thib	2013	33.1	8-Nov-13	26.48
100	418	80	90	5.1	139	Guar	guid	2013	14.4	8-Nov-13	14.28
100	419	80	90	8	193	Maqu	guia	2013	10.5	8-Nov-13	10.03
100	449	80	90	6	173	Pent	macr	2013	22.2	8-Nov-13	19.21
200	1.01	0	0	7.25	135	Prot	rave	2011	15.3	7-Sep-12	18.28
200	1.02	0	0	7.25	135	Prot	rave	2011	20.1	7-Sep-12	19.93
200	2	0	0	6.75	160	Pent	macr	2011	41.9	7-Sep-12	31.8
200	3	0	0	10.68	164	Wars	cocc	2011	14.5	7-Sep-12	12.83
200	5	0	0	8.96	219	Guar	guid	2011	44.4	7-Sep-12	22.53
200	6	10	0	7.41	200	Ocot	hart	2011	20.4	7-Sep-12	22.56
200	486	10	0	3.75	205	Case	arbo	2011	11.8	7-Sep-12	15.91
200	510	10	0	7.1	171	Psyc	pana	2011	10.7	7-Sep-12	11.29
200	8	10	10	6.78	175	Pour	mino	2011	35.4	7-Sep-12	25.83
200	9	0	10	1.35	147	Wars	cocc	2011	17.6	7-Sep-12	18.42
200	10	0	10	5.35	141	Iria	delt	2011	13.4	7-Sep-12	9.14
200	11	0	10	6.41	155	Prot	pitt	2011	21.4	7-Sep-12	20.77
200	12	0	10	8.8	152	Pour	mino	2011	27.7	7-Sep-12	25.21
200	13	0	10	12.05	182	Eute	prec	2011	12.4	7-Sep-12	16.31
200	14	0	10	12.8	180	Pent	macr	2011	30.7	7-Sep-12	25.22
200	15	0	20	3.49	156	Prot	pitt	2011	35.8	7-Sep-12	27.4
200	16	0	20	5.25	198	Dend	arbo	2011	34.3	7-Sep-12	26.84
200	17	0	20	8.23	173	Pent	macr	2011	17.7	7-Sep-12	18.47
200	18	0	20	9.58	173	Pour	bico	2011	30.3	7-Sep-12	26.82
200	19	10	20	3.54	180	Pout	durl	2011	23.8	7-Sep-12	22.72
200	20	10	20	8.98	148	Andi	iner	2011	19.9	7-Sep-12	18.02
200	21	10	20	7.64	173	Guar	rhop	2011	14	7-Sep-12	11.85
200	22	10	20	10.3	212	Laet	proc	2011	21.3	7-Sep-12	31.22	inclinado
200	23	10	20	12.16	176	Pent	macr	2011	35	7-Sep-12	23.87
200	24	10	30	6.94	188	Crot	schi	2011	13.5	7-Sep-12	11.8
200	487	10	30	2.23	150	Case	arbo	2011	15.8	7-Sep-12	16.38
200	25	10	30	12.85	187	Pent	macr	2011	23	7-Sep-12	26.91
200	515	10	30	9.7	158	Viro	sebi	2011	10	7-Sep-12	11.52
200	28	0	30	4.81	163	Cecr	insi	2011	34.1	7-Sep-12	24.14
200	29	0	30	7.71	157	Minq	guia	2011	28.1	7-Sep-12	20.17
200	30	0	30	8.52	193	Nauc	naga	2011	10.4	7-Sep-12	12.81
200	475	0	30	11	180	Quii	macr	2011	11	7-Sep-12	12.27
200	31	0	40	4.84	225	Step	cost	2011	37.1	7-Sep-12	19.86
200	32	0	40	4.34	172	Bros	lact	2011	17	7-Sep-12	17.23
200	33	0	40	9.15	160	Saco	tric	2011	12.8	7-Sep-12	17.15
200	34	0	40	9.89	205	Prot	conf	2011	14.9	7-Sep-12	18.96
200	35	0	40	11.22	185	Eute	prec	2011	14.8	7-Sep-12	21.22
200	36	0	40	11.8	185	Dend	arbo	2011	28.2	7-Sep-12	20.06
200	37	0	40	14	183	Guar	rhop	2011	10.6	7-Sep-12	7.02	inclinado
200	38	10	40	2.9	171	Pent	macr	2011	23.3	7-Sep-12	20.93
200	40	10	40	6.82	177	Pent	macr	2011	14.5	7-Sep-12	20.88
200	41	10	40	7.4	189	Pent	macr	2011	29.6	7-Sep-12	24.1
200	42	10	40	9.61	151	Wars	cocc	2011	11.2	7-Sep-12	13.84
200	43	10	40	10.41	157	Hern	didy	2011	27.3	7-Sep-12	24.18
200	44	10	50	3.95	207	Nauc	naga	2011	13.2	7-Sep-12	14.31
200	45	10	50	6.16	207	Pent	macr	2011	19.3	7-Sep-12	19.84
200	46	10	50	5.39	168	Case	arbo	2011	16.1	7-Sep-12	23.25
200	47	10	50	9.09	165	Alch	flor	2011	19.7	7-Sep-12	22.94
200	49	0	50	1.85	208	Alch	flor	2011	24.9	7-Sep-12	19.83
200	50	0	50	5.04	182	Tetr	pana	2011	45	7-Sep-12	25.78
200	51	0	50	6.92	200	Myrc	sple	2011	13.5	7-Sep-12	12.89
200	52	0	50	7.89	143	Welf	regi	2011	14.9	7-Sep-12	16.72
200	53	0	50	11.88	180	Pour	bico	2011	30.7	7-Sep-12	22.54
200	516	0	50	11.25	189	Pent	macr	2011	10.2	7-Sep-12	18.56
200	54	0	60	5.61	220	Guar	bull	2011	16.8	7-Sep-12	13.56
200	488	0	60	2.55	171	Case	arbo	2011	16.2	7-Sep-12	19.86
200	517	0	60	8.4	208	Iria	delt	2011	11	7-Sep-12	9.16
200	55	10	60	2.96	164	Goet	meia	2011	36.5	7-Sep-12	19.63
200	57	10	60	6.91	149	Minq	guia	2011	22.4	7-Sep-12	21.88
200	58	10	60	7.42	186	Goet	meia	2011	26.1	7-Sep-12	21.15
200	59	10	70	6.9	193	Nauc	naga	2011	16	7-Sep-12	11.94
200	60	10	70	7.65	187	Byrs	arth	2011	54.9	7-Sep-12	32.82
200	61	10	70	9.2	182	Prot	pana	2011	41.1	7-Sep-12	26.07
200	62	10	70	11.62	192	Dend	arbo	2011	17.1	7-Sep-12	17.16
200	63	10	70	11.67	167	Pent	macr	2011	34.2	7-Sep-12	28.62
200	64	0	70	0.25	188	Viro	kosc	2011	17.2	7-Sep-12	20.88
200	65	0	70	1.93	180	Pent	macr	2011	61.8	7-Sep-12	42.89
200	66	0	70	6.83	145	Guat	aeru	2011	26.8	7-Sep-12	21.78
200	67	0	70	8.6	165	Pout	reti	2011	53.7	7-Sep-12	33.98
200	68	0	70	10.48	152	Socr	exor	2011	13.5	7-Sep-12	21.58
200	69	0	70	11.05	194	Apei	memb	2011	10.9	7-Sep-12	14.54
200	70	0	80	3.79	209	Dend	arbo	2011	20.8	7-Sep-12	20.74
200	71	0	80	5.04	190	Bros	lact	2011	32.1	7-Sep-12	25.17
200	72	0	80	8.23	211	Duss	macr	2011	20.9	7-Sep-12	19.82
200	73	10	80	8.95	148	Eute	prec	2011	14.2	7-Sep-12	20.14
200	74	10	80	8.16	156	Eute	prec	2011	14.6	7-Sep-12	21.59
200	75	10	80	8.99	165	Pour	bico	2011	17	7-Sep-12	20.92
200	77	10	80	6.63	207	Guar	bull	2011	13.8	7-Sep-12	14.09
200	78	10	90	3.6	192	Pent	macr	2011	29.9	7-Sep-12	25.66
200	79	10	90	6.65	169	Eute	prec	2011	13.8	7-Sep-12	21.16
200	80	10	90	8.55	162	Pour	bico	2011	16.2	7-Sep-12	17.65	descopado rebrotando
200	82	10	90	9.87	197	Prot	conf	2011	10.7	7-Sep-12	14.38
200	83	10	90	10.62	201	Hern	didy	2011	26.5	7-Sep-12	27.62
200	450	10	90	7	185	Dend	arbo	2011	14.2	7-Sep-12	16.07
200	84	0	90	3.22	200	Bros	lact	2011	15.8	7-Sep-12	17.56
200	85	0	90	4.49	163	Guar	guid	2011	14.6	7-Sep-12	12.94
200	497	0	90	7.8	223	Case	arbo	2011	13.4	7-Sep-12	15.94
200	88	30	90	7.35	177	Guar	guid	2011	33.6	7-Sep-12	14.29	descopado rebrotando
200	451	30	90	7.3	198	Iria	delt	2011	18	7-Sep-12	12.66
200	89	20	90	3.45	155	Eute	prec	2011	15.6	7-Sep-12	19.56
200	90	20	90	7.19	198	Eute	prec	2011	10.6	7-Sep-12	22.68
200	91	20	90	9.84	181	Nauc	naga	2011	23.5	7-Sep-12	18.21
200	92	20	90	9.34	203	Pent	macr	2011	86.6	7-Sep-12	37.29
200	433	20	90	7	153	Dend	arbo	2011	10.9	7-Sep-12	11.11
200	476	20	90	9.2	192	Eute	prec	2011	10	7-Sep-12	17.45
200	93	20	80	4.37	164	Eute	prec	2011	13.2	7-Sep-12	16.13
200	94	20	80	3.67	203	Case	arbo	2011	14.2	7-Sep-12	16.9
200	95	20	80	6.41	224	Welf	regi	2011	19.5	7-Sep-12	20.34
200	97	20	80	10.91	187	Bros	lact	2011	19.6	7-Sep-12	18.29	inclinado
200	98	20	80	11.89	178	Eute	prec	2011	13.5	7-Sep-12	17.57
200	498	20	80	6.41	148	Pent	macr	2011	11.2	7-Sep-12	14.82
200	511	20	80	6.03	355	Case	arbo	2011	10.5	7-Sep-12	14
200	100	30	80	9.4	158	Clar	mexi	2011	12.5	10-Sep-12	10.06	descopado
200	101	30	80	6.71	220	Pour	mino	2011	17.4	10-Sep-12	17.34	inclinado
200	102	30	80	9.94	212	Welf	regi	2011	17.7	10-Sep-12	16.01
200	461	30	80	2.9	177	Case	arbo	2011	13.7	10-Sep-12	15.42
200	462	30	80	10.5	188	Astr	conf	2011	14.2	10-Sep-12	13.04
200	103	30	70	1	162	Laet	proc	2011	18.4	10-Sep-12	16.38	inclinado
200	104	30	70	8.04	163	Pour	mino	2011	20.3	10-Sep-12	17.94
200	105	30	70	9.51	152	Ryan	spec	2011	13.9	10-Sep-12	10.53	rebrote
200	107	30	70	7.15	203	Pent	macr	2011	60.5	10-Sep-12	37.7
200	108	30	70	8.55	194	Pter	rohr	2011	13.2	10-Sep-12	15.57
200	110	30	70	9.64	216	Quar	ochr	2011	10.9	10-Sep-12	10.3
200	111	30	70	9.8	211	Bros	lact	2011	59.7	10-Sep-12	41.58
200	112	30	70	10.35	208	Myrc	sple	2011	34.1	10-Sep-12	19.3	inclinado
200	434	30	70	2.3	176	Apei	memb	2011	10.2	10-Sep-12	11.95
200	512	30	70	5.72	305	Eute	prec	2011	10.9	10-Sep-12	13.07
200	113	20	70	2.48	200	Ilex	skut	2011	13.7	10-Sep-12	14.37
200	114	20	70	3.43	206	Eute	prec	2011	11.2	10-Sep-12	12.56
200	115	20	70	3.93	222	Guat	aeru	2011	12.5	10-Sep-12	14.97
200	116	20	70	4.84	165	Viro	sebi	2011	27	10-Sep-12	23.55
200	118	20	70	6.5	192	Dend	arbo	2011	11.1	10-Sep-12	12.07
200	119	20	60	7.61	188	Dend	arbo	2011	12.6	10-Sep-12	10.48
200	120	20	60	9.95	183	Pent	macr	2011	58.7	10-Sep-12	35.04
200	121	20	60	9.26	219	Fara	parv	2011	10.9	10-Sep-12	10.92
200	463	20	60	4.6	162	Case	arbo	2011	12	10-Sep-12	17.74
200	122	30	60	3.21	147	Pent	macr	2011	50.8	10-Sep-12	29.94
200	123	30	60	7.48	135	Anax	cras	2011	10.7	10-Sep-12	9.37
200	124	30	60	3.81	206	Lica	affi	2011	59.4	10-Sep-12	37.23
200	125	30	60	7.57	185	Unon	pitt	2011	21.8	10-Sep-12	20.24
200	499	30	60	9.02	213	Anax	cras	2011	10	10-Sep-12	10.02
200	126	30	50	7.6	137	Stry	micr	2011	17.4	10-Sep-12	14.21	descopado rebrotando
200	127	30	50	10.56	159	Dend	arbo	2011	23.8	10-Sep-12	15.06	inclinado
200	128	30	50	10.35	175	Pent	macr	2011	48.5	10-Sep-12	23.65	inclinado
200	129	30	50	12.4	171	Nauc	naga	2011	14.9	10-Sep-12	18.97
200	130	20	50	1.73	186	Crot	schi	2011	10.3	10-Sep-12	8.09	inclinado
200	131	20	50	1.54	174	Bros	lact	2011	17.2	10-Sep-12	17.67
200	132	20	50	2.22	188	Ilex	skut	2011	28.5	12-Sep-12	20.62
200	133	20	50	3.01	173	Laet	proc	2011	18	12-Sep-12	19.2	inclinado
200	134	20	50	5.53	162	Cecr	insi	2011	31.7	12-Sep-12	24.06
200	135	20	50	9.6	138	Goet	meia	2011	46.6	12-Sep-12	36.03
200	136	20	40	6.12	203	Pour	mino	2011	22.2	12-Sep-12	25.1
200	137	20	40	5.93	190	Prot	pitt	2011	13.1	12-Sep-12	19.92
200	138	20	40	7.48	162	Ocot	flor	2011	30.9	12-Sep-12	27.08
200	139	20	40	8.14	194	Case	arbo	2011	18.5	12-Sep-12	27.18
200	140	20	40	8.75	212	Case	arbo	2011	12.7	12-Sep-12	21.19	inclinado
200	141	20	40	10.61	187	Nauc	naga	2011	29.3	12-Sep-12	17.72	descopado rebrotando
200	142	30	40	5.62	181	Pent	macr	2011	53.7	12-Sep-12	27.03
200	143	30	30	0.32	178	Quar	ochr	2011	10.9	12-Sep-12	18.16
200	144	30	30	3.2	165	Pent	macr	2011	66.4	12-Sep-12	30.75
200	145	30	30	9.95	139	Pour	bico	2011	18.8	12-Sep-12	22.18
200	435	30	30	3.7	168	Eute	prec	2011	13.1	12-Sep-12	13.51
200	464	30	30	7.2	172	Case	arbo	2011	12.1	12-Sep-12	14.75	inclinado
200	147	20	30	6.02	155	Conc	plei	2011	32.9	12-Sep-12	24.62	inclinado
200	148	20	30	7.89	140	Pent	macr	2011	27	12-Sep-12	28.09
200	150	20	30	12.6	174	Pent	macr	2011	35.5	12-Sep-12	27.26
200	436	20	30	10.5	205	Prot	pitt	2011	10.4	12-Sep-12	15.03
200	151	20	20	2.28	143	Inga	alba	2011	60.5	12-Sep-12	33.18
200	152	20	20	4.63	192	Pent	macr	2011	35.2	12-Sep-12	33.72
200	153	20	20	7.78	220	Case	arbo	2011	35.6	12-Sep-12	31.58
200	154	30	20	5.85	156	Guar	guid	2011	38.3	12-Sep-12	34.25
200	155	30	20	6.72	213	Saco	tric	2011	19.5	12-Sep-12	20.62
200	156	30	20	10.82	182	Welf	regi	2011	18.7	12-Sep-12	17.62
200	157	30	10	7.12	145	Bros	guia	2011	29.3	12-Sep-12	28.34
200	158	30	10	8.9	176	Guar	rhop	2011	18.4	12-Sep-12	16.72
200	437	30	10	9.1	207	Pent	macr	2011	13.9	12-Sep-12	17.1
200	159	20	10	11.35	177	Prot	pitt	2011	17.9	12-Sep-12	21.38
200	160	20	10	10.57	194	Pent	macr	2011	58.2	12-Sep-12	36.88
200	161	20	0	3.35	154	Case	arbo	2011	27.9	12-Sep-12	22.56
200	162	20	0	7.3	200	Jaca	copa	2011	72.6	12-Sep-12	43.39
200	163	20	0	8.95	206	Pent	macr	2011	44.2	12-Sep-12	29.25
200	164	20	0	10.74	163	Pour	mino	2011	17.7	12-Sep-12	17.5
200	165	20	0	11.64	176	Pent	macr	2011	46.9	12-Sep-12	32.65
200	477	20	0	8	164	Prot	rave	2011	10.5	12-Sep-12	16.15
200	166	30	0	3.63	178	Guar	bull	2011	15.5	12-Sep-12	14.95
200	167	30	0	6.07	210	Viro	sebi	2011	24.3	12-Sep-12	26.07	inclinado
200	168	30	0	10.12	182	Pent	macr	2011	38.8	12-Sep-12	27.39
200	169	40	0	2.2	207	Pter	rohr	2011	16.8	12-Sep-12	22.67
200	171	40	0	7.6	171	Quar	brac	2011	22.5	12-Sep-12	18.53
200	518	40	0	6.65	200	Psyc	pana	2011	10.7	12-Sep-12	6.83
200	172	50	0	3.67	173	Tapi	guia	2011	28.8	12-Sep-12	24.38
200	173	50	0	4.68	189	Pent	macr	2011	25.7	12-Sep-12	24.98
200	174	50	0	11.08	173	Pent	macr	2011	28	12-Sep-12	26.01
200	175	50	0	10.86	183	Cedr	odor	2011	49.6	12-Sep-12	34.86
200	176	50	0	11.55	190	Pent	macr	2011	27.5	12-Sep-12	20.78
200	178	50	10	9.12	149	Pent	macr	2011	64.4	12-Sep-12	26.1
200	179	50	10	10.11	178	Hern	didy	2011	27.2	12-Sep-12	19.77
200	500	50	10	4	210	Guar	guid	2011	11	12-Sep-12	12.48
200	180	40	10	6.07	216	Guar	rhop	2011	13.8	12-Sep-12	10.38
200	181	40	10	6.25	175	Pent	macr	2011	36.7	12-Sep-12	24.87
200	182	40	10	8.85	196	Pout	durl	2011	13	12-Sep-12	16.56
200	183	40	10	11.55	177	Pter	rohr	2011	27.9	12-Sep-12	21.25	descopado rebrotando
200	478	40	10	9.5	160	Prot	conf	2011	11	12-Sep-12	15.4
200	184	40	20	2.3	154	Guar	rhop	2011	12.5	12-Sep-12	9.41
200	186	40	20	9.05	180	Case	arbo	2011	22.9	12-Sep-12	22.48	inclinado
200	453	40	20	8.6	198	Nauc	naga	2011	10.5	12-Sep-12	13.08
200	479	40	20	7.1	196	Eute	prec	2011	10.4	12-Sep-12	11.8
200	188	50	20	2.83	217	Colu	spin	2011	14	12-Sep-12	17.39
200	189	50	20	8.48	201	Case	arbo	2011	17.7	12-Sep-12	20.69
200	501	50	20	8.45	160	Inga	thib	2011	13.5	12-Sep-12	21.3
200	190	50	30	4.05	140	Apei	memb	2011	52.3	12-Sep-12	38.14
200	191	50	30	7.85	181	Hern	didy	2011	77.5	12-Sep-12	38.54
200	192	50	30	10.2	195	Lacm	pana	2011	34.3	12-Sep-12	26.98
200	480	50	30	7.8	165	Pent	macr	2011	12.9	12-Sep-12	15.6
200	193	40	30	4.66	184	Pent	macr	2011	82.4	12-Sep-12	32.14	tronco quebrado rebrotando
200	194	40	30	6.85	207	Pent	macr	2011	35.4	12-Sep-12	30.43
200	195	40	30	7.5	181	Guar	rhop	2011	10.6	12-Sep-12	12.33
200	196	40	40	1.03	137	Tapi	guia	2011	23.1	12-Sep-12	22.32
200	438	40	40	6.2	170	Pour	bico	2011	11	12-Sep-12	14.87	tronco quebrado rebrotando
200	199	50	40	5.25	161	Saco	tric	2011	24	12-Sep-12	26.08
200	489	50	40	9.14	190	Coue	poly	2011	10.8	12-Sep-12	10.08
200	200	50	40	10.34	143	Welf	regi	2011	16.8	12-Sep-12	16.1
200	439	50	40	9.7	165	Iria	delt	2011	16.5	12-Sep-12	11.42
200	201	50	50	5.38	190	Step	cost	2011	36.9	12-Sep-12	20.8	descopado
200	202	50	50	7.62	195	Prot	pana	2011	23.8	12-Sep-12	19.9
200	490	50	50	7.71	144	Bros	lact	2011	10	12-Sep-12	17.19	inclinado
200	204	40	50	4.53	223	Saco	tric	2011	39.8	12-Sep-12	30.5
200	205	40	50	7.3	213	Minq	guia	2011	15	12-Sep-12	18.8
200	206	40	50	7.18	209	Unon	hamm	2011	13.2	12-Sep-12	12.95
200	207	40	50	8.8	157	Guat	aeru	2011	12.1	12-Sep-12	15.09
200	208	40	50	6.1	148	Inga	umbe	2011	14.3	12-Sep-12	16.02
200	491	40	50	3.62	170	Bros	lact	2011	10.3	12-Sep-12	16.33
200	209	40	60	1.8	149	Eute	prec	2011	10.4	12-Sep-12	13.47	inclinado
200	210	40	60	4.3	221	Quar	ochr	2011	13.5	12-Sep-12	11.15
200	211	40	60	9.57	170	Prot	pitt	2011	21.4	12-Sep-12	17.84
200	212	40	60	9.4	149	Case	arbo	2011	26.8	12-Sep-12	20.08	descopado
200	456	40	60	7.5	185	Dend	arbo	2011	17	12-Sep-12	13.88
200	465	40	60	5.1	169	Poso	gran	2011	10	12-Sep-12	10.58
200	492	40	60	10.24	183	Welf	regi	2011	17.7	12-Sep-12	10.11
200	213	50	60	2.07	152	Inga	alba	2011	21.8	12-Sep-12	22.91
200	215	50	60	7.67	138	Hirt	medi	2011	14.3	12-Sep-12	18.3
200	216	50	60	8.24	205	Ardi	fimb	2011	11.4	12-Sep-12	18.29
200	217	50	60	9.03	213	Dend	arbo	2011	22.5	12-Sep-12	17.55
200	218	50	60	9.02	208	Ster	reco	2011	24.9	12-Sep-12	25.54
200	440	50	60	7.5	198	Bros	lact	2011	13.3	12-Sep-12	17.36
200	441	50	60	8.9	136	Case	arbo	2011	15.6	12-Sep-12	15.92
200	219	50	70	3.04	198	Eute	prec	2011	13.2	12-Sep-12	20.02
200	220	50	70	5.65	166	Dend	arbo	2011	19.5	12-Sep-12	16.95
200	221	50	70	5.2	152	Lica	UNKN	2011	14.6	12-Sep-12	18.63	inclinado
200	222	50	70	10.16	182	Welf	regi	2011	18.5	12-Sep-12	16.47
200	223	50	70	12.03	178	Quar	brac	2011	14.7	12-Sep-12	14.83
200	224	40	70	7.51	199	Eute	prec	2011	11.4	12-Sep-12	17.75
200	225	40	70	7.17	185	Anax	cras	2011	12.4	12-Sep-12	12.02
200	226	40	70	9.19	135	Case	arbo	2011	25.1	12-Sep-12	25.96	inclinado
200	227	40	70	10.41	151	Case	arbo	2011	18.8	12-Sep-12	23.21	inclinado
200	228	40	70	12.78	178	Pent	macr	2011	42.3	12-Sep-12	24.81
200	502	40	70	10.65	153	Inga	pezi	2011	18	12-Sep-12	14.17	inclinado
200	519	40	70	8.1	202	Quii	macr	2011	10.4	12-Sep-12	14.11
200	229	40	80	6.72	197	Quar	ochr	2011	10.3	12-Sep-12	9.9
200	230	40	80	9.67	218	Welf	regi	2011	16.6	12-Sep-12	13.75
200	231	40	80	10.71	195	Fara	parv	2011	11.3	12-Sep-12	13.04
200	232	40	80	7.45	160	Anax	cras	2011	10.3	12-Sep-12	10.69
200	458	40	80	10.57	160	Clar	mexi	2011	10.1	12-Sep-12	8.62
200	233	50	80	2.65	216	Unon	hamm	2011	31.2	12-Sep-12	33.34
200	235	50	80	4.6	163	Eute	prec	2011	14	12-Sep-12	19.41
200	236	50	80	9.92	139	Bros	lact	2011	12.5	12-Sep-12	13.82
200	237	50	80	9.18	207	Tapi	guia	2011	17.6	12-Sep-12	24.52	inclinado
200	238	50	80	9.37	212	Minq	guia	2011	36.2	12-Sep-12	27.25
200	240	50	90	5.81	153	Nauc	naga	2011	34.2	12-Sep-12	22.32
200	241	50	90	7.89	137	Prot	pitt	2011	19.7	12-Sep-12	17.79
200	242	50	90	7.35	168	Prot	pitt	2011	11.5	12-Sep-12	16.55
200	243	50	90	5.85	187	Pout	glom	2011	30	12-Sep-12	27.35
200	244	50	90	7.84	181	Bros	lact	2011	22.4	12-Sep-12	21.23
200	246	40	90	5.6	195	Pent	macr	2011	59.6	12-Sep-12	32.92
200	248	40	90	10.95	176	Welf	regi	2011	17.2	12-Sep-12	17.13
200	249	40	90	7.8	138	Guat	aeru	2011	16.8	12-Sep-12	14.08
200	250	70	90	3.3	156	Ster	reco	2011	24.5	12-Sep-12	29.28
200	251	70	90	3.35	156	Case	arbo	2011	27.6	12-Sep-12	21.49	inclinado
200	252	70	90	9.2	142	Prot	conf	2011	10.5	3-Oct-12	12.49	inclinado
200	253	70	90	10.2	155	Prot	pitt	2011	15.5	3-Oct-12	21.5
200	254	70	90	10.1	158	Inga	alba	2011	49.3	3-Oct-12	30.69
200	257	60	90	1.2	156	Quar	ochr	2011	13.2	3-Oct-12	11.38
200	258	60	90	2.3	156	Prot	conf	2011	12.5	3-Oct-12	18.04
200	259	60	90	8.85	157	Alch	flor	2011	51.4	3-Oct-12	32.8
200	260	60	80	3.75	168	Pour	bico	2011	35	3-Oct-12	24.75
200	261	60	80	6.85	224	Welf	regi	2011	17.2	3-Oct-12	19.31
200	262	60	80	7.3	221	Guar	hoff	2011	12.9	3-Oct-12	19.07
200	263	60	80	8.35	221	Prot	pana	2011	17	3-Oct-12	18.72
200	466	60	80	11.8	175	Welf	regi	2011	13.7	3-Oct-12	7.8
200	264	70	80	4.95	150	Welf	regi	2011	17.6	3-Oct-12	16.15
200	265	70	80	8.6	145	Lica	sara	2011	11.1	3-Oct-12	10.69	inclinado
200	266	70	80	8.35	171	Bros	lact	2011	29.9	3-Oct-12	24.22
200	267	70	80	8.6	186	Poso	gran	2011	11.8	3-Oct-12	12.54
200	268	70	80	9	185	Fara	parv	2011	16.3	3-Oct-12	18.71
200	269	70	80	10.8	177	Pent	macr	2011	51.4	3-Oct-12	21.71
200	270	70	80	5.85	221	Fara	parv	2011	10.9	3-Oct-12	15
200	271	70	80	3	212	Socr	exor	2011	13.1	3-Oct-12	17.7
200	467	70	80	9	214	Socr	exor	2011	10.5	3-Oct-12	11.45
200	272	70	70	4.35	217	Bros	lact	2011	34	3-Oct-12	31.95
200	273	70	70	7.85	172	Prot	rave	2011	19.9	3-Oct-12	18.61
200	274	70	70	8.8	171	Pout	reti	2011	48.6	3-Oct-12	31.66
200	493	70	70	9.5	220	Ryan	spec	2011	10.3	3-Oct-12	9.53
200	521	70	70	1.5	211	Vant	occi	2011	10.4	3-Oct-12	14.84
200	276	60	70	1.9	138	Fara	parv	2011	10.8	3-Oct-12	8.99
200	277	60	70	4	176	Pour	mino	2011	21.9	3-Oct-12	18.38
200	278	60	70	6.5	222	Unon	pitt	2011	39.1	3-Oct-12	28.14
200	279	60	70	8.4	200	Eute	prec	2011	11.1	3-Oct-12	17.83
200	280	60	70	10	198	Welf	regi	2011	15.6	3-Oct-12	16.57
200	281	60	70	7.7	141	Eute	prec	2011	14.1	3-Oct-12	18.26
200	522	60	70	9	181	Welf	regi	2011	12.8	3-Oct-12	4.8
200	283	60	60	4.3	141	Welf	regi	2011	18.1	3-Oct-12	15.24
200	284	60	60	10.35	189	Bros	lact	2011	29.2	3-Oct-12	23.78
200	285	60	60	9.2	166	Ryan	spec	2011	10.8	3-Oct-12	12.24
200	287	70	60	5.1	147	Prot	rave	2011	16.7	3-Oct-12	21.2	inclinado
200	288	70	60	6.2	152	Anax	cras	2011	13.4	3-Oct-12	10.21
200	289	70	60	12.75	178	Fara	parv	2011	23.6	3-Oct-12	18.37	tronco quebrado rebrotando
200	290	70	60	12.45	183	Ocot	flor	2011	42	3-Oct-12	22	mal mapeado esta en 60,60
200	523	70	60	6.95	211	Psyc	pana	2011	10	3-Oct-12	8.8
200	292	60	50	11.5	180	Tetr	pana	2011	32.6	3-Oct-12	25.48	inclinado
200	293	60	50	7	154	Inga	umbe	2011	31.2	3-Oct-12	19.14	tronco quebrado rebrotando
200	481	60	50	7.6	197	Ryan	spec	2011	11.4	3-Oct-12	9.07
200	503	60	50	4.7	182	Anax	cras	2011	10.5	3-Oct-12	11.41
200	294	60	40	7.5	151	Welf	regi	2011	12.7	3-Oct-12	8.71
200	295	60	40	7.7	157	Cara	nica	2011	49.3	3-Oct-12	32.62
200	296	60	40	2.15	200	Pent	macr	2011	27	3-Oct-12	18.43
200	297	60	40	9.6	144	Iria	delt	2011	16	3-Oct-12	14.27
200	504	70	50	10.23	184	Socr	exor	2011	12.5	3-Oct-12	8.89
200	298	70	40	7.8	153	Viro	kosc	2011	17.4	3-Oct-12	2.41	tronco quebrado rebrotando
200	299	70	40	12.35	179	Pent	macr	2011	40	3-Oct-12	13.22	tronco quebrado rebrotando
200	300	70	40	13.9	187	Guar	bull	2011	16.5	3-Oct-12	16.97
200	301	70	40	12.1	195	Pent	macr	2011	44.8	3-Oct-12	28.63
200	524	70	40	5.32	192	Ampe	macr	2011	10	3-Oct-12	6.35	tronco quebrado rebrotando
200	303	70	30	6.15	196	Inga	alba	2011	41.5	3-Oct-12	39.25
200	304	70	30	10	214	Iria	delt	2011	17.5	3-Oct-12	17.2
200	305	70	30	9.5	221	Pent	macr	2011	58.6	3-Oct-12	33.95
200	442	70	30	5.7	145	Iria	delt	2011	22.3	3-Oct-12	14.5
200	468	70	30	8	214	Fara	parv	2011	11.8	3-Oct-12	13.5
200	306	60	30	8.9	143	Welf	regi	2011	18	3-Oct-12	14.89
200	307	60	30	12	172	Saco	tric	2011	16.5	3-Oct-12	9.85	tronco quebrado rebrotando
200	513	60	30	4.95	229	Andi	iner	2011	10.4	3-Oct-12	8.31	inclinado
200	308	60	20	8.85	150	Hern	didy	2011	90.2	3-Oct-12	46.69
200	483	60	20	5.5	155	Viro	sebi	2011	14.1	3-Oct-12	18.53
200	484	60	20	10.5	180	Iria	delt	2011	15	3-Oct-12	11.49
200	310	70	20	8.96	206	Iria	delt	2011	19.7	3-Oct-12	28.36
200	311	70	20	9.62	212	Duss	macr	2011	35.8	3-Oct-12	26.36
200	312	70	20	10.5	177	Welf	regi	2011	19	3-Oct-12	18.92
200	313	70	10	8	156	Inga	sapi	2011	23	3-Oct-12	17.99
200	314	70	10	9.25	151	Quar	brac	2011	23.2	3-Oct-12	16.62
200	315	70	10	8.45	221	Laet	proc	2011	13.9	3-Oct-12	19.2
200	316	60	10	7.6	175	Pout	durl	2011	10.6	3-Oct-12	11.68
200	317	60	10	8.75	158	Case	arbo	2011	23.4	3-Oct-12	22.71
200	318	60	10	9.8	177	Nauc	naga	2011	11.8	3-Oct-12	15.61
200	319	60	10	10.3	181	Pout	glom	2011	20.4	3-Oct-12	18.95
200	320	60	10	10.75	189	Welf	regi	2011	20	3-Oct-12	18.87
200	525	60	10	1.5	129	Case	arbo	2011	10.5	3-Oct-12	13.93
200	321	60	0	3.1	198	Saco	tric	2011	14	3-Oct-12	16.81
200	322	60	0	4.8	178	Pent	macr	2011	17.4	3-Oct-12	16.24
200	459	60	0	11.5	190	Prot	rave	2011	11.7	3-Oct-12	17.53	inclinado
200	494	60	0	10.1	149	Tali	nerv	2011	10.4	3-Oct-12	13.15	inclinado
200	323	70	0	6.9	142	Inga	alba	2011	17.9	3-Oct-12	24.91
200	324	70	0	8.74	154	Pent	macr	2011	59.6	3-Oct-12	36.88
200	326	70	0	5.2	222	Pent	macr	2011	11.3	3-Oct-12	12.87
200	327	70	0	8.15	221	Pent	macr	2011	50	3-Oct-12	26.78
200	328	70	0	10.7	178	Jaca	copa	2011	13.6	3-Oct-12	16.83
200	329	70	0	11.3	175	Guar	guid	2011	20.7	3-Oct-12	26.39
200	330	70	0	11.2	188	Viro	kosc	2011	16.2	3-Oct-12	18.35
200	331	80	0	0.9	145	Tapi	guia	2011	14.1	3-Oct-12	16.15
200	332	80	0	4.95	224	Dend	arbo	2011	23.8	3-Oct-12	18.99
200	469	80	0	8	170	Viro	kosc	2011	14.5	3-Oct-12	16.35
200	333	90	0	1.9	202	Pent	macr	2011	70.7	3-Oct-12	33.78
200	335	90	0	9.3	218	Rino	defl	2011	14.3	3-Oct-12	8.49	inclinado
200	336	90	0	9.2	185	Crot	schi	2011	13.4	3-Oct-12	8.95
200	337	90	0	10.2	178	Pent	macr	2011	51.8	3-Oct-12	25.71
200	338	90	0	12.9	179	Case	arbo	2011	16.4	3-Oct-12	14.58
200	505	90	0	2.55	215	Ampe	macr	2011	11.6	3-Oct-12	14.06
200	526	90	0	12.8	180	Socr	exor	2011	12.1	3-Oct-12	10.14
200	339	90	10	4.45	145	Apei	memb	2011	11.5	3-Oct-12	11.64
200	527	90	10	11.25	189	Saco	tric	2011	10.1	3-Oct-12	13.25
200	340	80	10	4.7	213	Apei	memb	2011	16.1	3-Oct-12	16.5
200	341	80	10	11.05	192	Cecr	insi	2011	26	3-Oct-12	29.9
200	495	80	10	5.3	222	Mico	mult	2011	16.1	3-Oct-12	17.77
200	342	80	10	11.65	196	Pent	macr	2011	16	3-Oct-12	16.52
200	343	80	20	4.5	202	Pour	bico	2011	20.7	4-Oct-12	20.82
200	344	80	20	7.4	201	Saco	tric	2011	16.4	4-Oct-12	18.29
200	345	80	20	8	221	Pour	mino	2011	23	4-Oct-12	25.43
200	346	80	20	9.15	224	Inga	leio	2011	25	4-Oct-12	28.26
200	347	90	20	2.7	192	Bros	lact	2011	25	4-Oct-12	25.21
200	348	90	20	3.9	149	Pent	macr	2011	14.2	4-Oct-12	16.18
200	349.01	90	20	5.55	205	Case	arbo	2011	14.4	4-Oct-12	4.71	tronco quebrado rebrotando
200	349.02	90	20	5.55	205	Case	arbo	2011	11.5	4-Oct-12	22.47
200	350	90	20	9.2	218	Pent	macr	2011	51.4	4-Oct-12	34.85
200	351	90	20	8.85	201	Pent	macr	2011	29.8	4-Oct-12	25.7
200	352	90	20	13.6	178	Pent	macr	2011	39.7	4-Oct-12	31.79
200	353	90	20	11.7	169	Pent	macr	2011	18.3	4-Oct-12	15.88
200	460	90	20	7.66	185	Case	arbo	2011	11.7	4-Oct-12	14.82
200	359	80	30	12.49	173	Welf	regi	2011	15.6	4-Oct-12	13.48
200	360	80	30	9.5	164	Welf	regi	2011	18.7	4-Oct-12	17.14
200	363	80	30	6.1	220	Welf	regi	2011	14.7	4-Oct-12	8.8
200	364	80	40	10	135	Guat	aeru	2011	21.4	4-Oct-12	11.54	inclinado
200	367	80	40	12.4	179	Pent	macr	2011	35.8	4-Oct-12	21.54
200	445	80	40	7.7	155	Wars	cocc	2011	10.9	4-Oct-12	7.6	inclinado
200	371	90	40	8.65	175	Pour	bico	2011	15.3	4-Oct-12	16.85
200	506	90	40	8.62	148	Lica	affi	2011	10.8	4-Oct-12	11.9
200	373	90	50	5.4	145	Socr	exor	2011	12.7	4-Oct-12	12.68
200	374	90	50	6.9	157	Pour	bico	2011	20.5	4-Oct-12	19.71
200	376	90	50	9.8	189	Ormo	inte	2011	13.8	4-Oct-12	15.59
200	471	90	50	11	185	Eute	prec	2011	10.1	4-Oct-12	15.53
200	514	90	50	7.1	167	Unon	pitt	2011	10.9	4-Oct-12	11.03
200	377	80	50	9.1	155	Tric	sept	2011	18.1	4-Oct-12	15.75
200	446	80	50	11.5	153	Eute	prec	2011	10.6	4-Oct-12	15.88
200	528	80	50	6.3	205	Anax	cras	2011	10	4-Oct-12	7.38
200	379	80	60	2.7	163	Laet	proc	2011	14.7	4-Oct-12	21.88
200	380	80	60	6.6	203	Bali	eleg	2011	72.7	4-Oct-12	45.7
200	381	80	60	8.2	161	Case	arbo	2011	18.8	4-Oct-12	19.3
200	382	80	60	9.15	155	Ster	reco	2011	10.7	4-Oct-12	12.53
200	383	80	60	7.75	202	Ilex	skut	2011	11.7	4-Oct-12	13.2
200	447	80	60	8.1	195	Alch	flor	2011	11.5	4-Oct-12	14.06	inclinado
200	448	80	60	9.4	137	Bros	lact	2011	11	4-Oct-12	15.09
200	508	80	60	4.1	203	Case	arbo	2011	11.8	4-Oct-12	19.22
200	384	90	60	6.7	139	Alch	flor	2011	18.6	4-Oct-12	24.79
200	385	90	60	9.2	150	Eute	prec	2011	13.8	4-Oct-12	17.51
200	386	90	60	3.35	158	Iria	delt	2011	17.8	4-Oct-12	21.76	inclinado
200	387	90	60	4.9	175	Iria	delt	2011	16.4	4-Oct-12	16.76
200	388	90	60	7.85	172	Prot	pana	2011	16.7	4-Oct-12	14.89
200	389	90	60	9.8	199	Case	arbo	2011	32	4-Oct-12	28.09
200	390	90	60	10.6	198	Tetr	pana	2011	16.5	4-Oct-12	21.82
200	472	90	60	4.5	203	Tapi	guia	2011	16.3	4-Oct-12	16.45
200	507	90	60	9.08	102	Pour	bico	2011	10.9	4-Oct-12	14.03
200	391	90	70	2.6	148	Unon	hamm	2011	22.5	4-Oct-12	21.1
200	392	90	70	8.8	135	Lacu	pana	2011	15.1	4-Oct-12	17.72	inclinado
200	393	90	70	8.2	156	Mara	pana	2011	33.5	4-Oct-12	28.33
200	394	90	70	2.1	166	Fara	parv	2011	10.3	4-Oct-12	10.64
200	395	90	70	5.75	192	Mari	laxi	2011	13.9	4-Oct-12	16.83
200	396	90	70	6.3	217	Inga	thib	2011	15.5	4-Oct-12	20.44
200	397	90	70	9.45	225	Elae	glab	2011	17.7	4-Oct-12	16.86
200	398	90	70	9.45	217	Pour	bico	2011	12.1	4-Oct-12	18.57
200	399	90	70	11.05	193	Nauc	naga	2011	15.1	4-Oct-12	13.91
200	400	90	70	10.8	156	Tric	sept	2011	13.6	4-Oct-12	18.54
200	401	90	70	11.8	163	Tetr	pana	2011	13.1	4-Oct-12	19.41
200	473	90	70	5	225	Anax	cras	2011	10.1	4-Oct-12	12.7
200	509	90	70	5.3	150	Minq	guia	2011	10.7	4-Oct-12	13.05
200	402	80	70	3.9	177	Pent	macr	2011	38.6	4-Oct-12	23.42	inclinado
200	403	80	70	5.1	207	Ryan	spec	2011	16	4-Oct-12	13.23	inclinado
200	404	80	70	6.55	206	Eute	prec	2011	11.7	4-Oct-12	19.32
200	405	80	70	7.6	145	Dyst	pani	2011	22.1	4-Oct-12	16.54
200	406	80	70	9.1	164	Dend	arbo	2011	40.8	4-Oct-12	24.28
200	407	80	70	13.2	173	Eute	prec	2011	13.1	4-Oct-12	21.67
200	474	80	70	6.6	200	Mour	glea	2011	12.5	4-Oct-12	14.95	inclinado
200	408	80	80	6	145	Welf	regi	2011	12.1	4-Oct-12	14.21
200	409	80	80	9.2	157	Bros	lact	2011	20.3	4-Oct-12	22.79
200	410	80	80	11.1	176	Welf	regi	2011	15.8	4-Oct-12	8.46
200	411	80	80	9.6	197	Prot	pitt	2011	16.4	4-Oct-12	18.37
200	412	80	80	8.3	215	Mara	pana	2011	28.9	4-Oct-12	23.79
200	413	90	80	6.1	137	Socr	exor	2011	13.5	4-Oct-12	20.13
200	414	90	80	4.8	161	Nauc	naga	2011	11.2	4-Oct-12	14.05
200	415	90	80	5.9	178	Pour	bico	2011	33.7	4-Oct-12	24.77	inclinado
200	416	90	90	4	206	Anax	cras	2011	11	4-Oct-12	10.04
200	417	90	90	6.25	163	Case	arbo	2011	31.3	4-Oct-12	27.79
200	418	90	90	5.95	148	Prot	conf	2011	11	4-Oct-12	12.34
200	419	90	90	10.85	162	Inga	alba	2011	32.9	4-Oct-12	41.24
200	420	90	90	9.05	210	Lica	sara	2011	13.6	4-Oct-12	14.41
200	421	90	90	11.15	185	Pent	macr	2011	29.7	4-Oct-12	24.21
200	496	90	90	0.34	195	Inga	pezi	2011	13.4	4-Oct-12	18.4
200	422	80	90	6.1	194	Fara	parv	2011	13.6	4-Oct-12	14.75
200	423	80	90	6.35	144	Pent	macr	2011	50.3	4-Oct-12	30.73
200	424	80	90	7.5	137	Lica	affi	2011	26.7	4-Oct-12	29.84
200	425	80	90	9.7	165	Minq	guia	2011	31.1	4-Oct-12	26.94
200	426	80	90	9.05	205	Lacm	pana	2011	24.1	4-Oct-12	25.18
200	427	80	90	10.45	207	Fara	parv	2011	13.2	4-Oct-12	14.01
200	428	50	50	8.65	154	Pent	macr	2011	58	4-Oct-12	17.9	descopado rebrotando
200	429	70	70	10.42	149	Pout	glom	2011	16.1	4-Oct-12	21.48
200	430	60	60	8.1	152	Ryan	spec	2011	13.7	4-Oct-12	11.93
200	431	60	40	11.2	167	Prot	pitt	2011	19.3	4-Oct-12	16.74
400	1	0	0	7.1	355	Inga	alba	2011	13.6	22-Oct-12	19.48
400	2	0	0	8.95	0	Micr	crot	2011	49.5	22-Oct-12	39.2
400	3	0	0	9.42	355	Tapu	guia	2011	31.2	22-Oct-12	31.9
400	4	0	0	10.55	328	Ferd	pana	2011	10.9	22-Oct-12	18.44
400	5	0	0	10.53	318	Quar	brac	2011	30.5	22-Oct-12	25.06
400	6	0	0	10.5	306	Esch	inte	2011	42.7	22-Oct-12	36.44
400	7	0	0	7.12	315	Cala	cost	2011	14	22-Oct-12	17.04
400	8	0	0	4.3	290	Prot	rave	2011	17.1	22-Oct-12	18.77
400	9	10	0	7.2	345	Pout	glom	2011	41.9	22-Oct-12	28.34
400	10	10	0	8.4	308	Lica	kall	2011	24	22-Oct-12	27.63
400	11	10	0	10	303	Ormo	inte	2011	20.4	22-Oct-12	26.06	secando inclinado
400	12	10	0	8.38	283	Prot	rave	2011	13.1	22-Oct-12	18.59
400	13	10	10	8.76	359	Garc	inte	2011	21.8	22-Oct-12	21.51
400	15	10	10	8.68	313	Bros	lact	2011	44.6	22-Oct-12	38.59
400	16	10	10	6.95	285	Macr	hart	2011	11.3	22-Oct-12	13.1
400	17	10	10	5.18	290	Tapu	guia	2011	13.3	22-Oct-12	19.04
400	18	10	10	3.2	304	Prot	rave	2011	19.6	22-Oct-12	22.74
400	20	0	10	10.7	309	Lacu	pana	2011	19.8	22-Oct-12	18.08
400	21	0	10	4.55	284	Saco	tric	2011	55.9	22-Oct-12	38.06
400	22	0	10	4.3	305	Tapu	guia	2011	17.6	22-Oct-12	18.75
400	23	0	20	8	7	Prot	rave	2011	18.5	22-Oct-12	20.14	inclinado
400	24	0	20	9.6	6	Cass	elli	2011	11.6	22-Oct-12	19.12
400	25	0	20	8.5	335	Pout	fili	2011	59.2	22-Oct-12	32.79
400	26	0	20	12.17	320	Dend	arbo	2011	20.6	22-Oct-12	21.18
400	28	10	20	4.25	341	Ferd	pana	2011	11.4	22-Oct-12	13.33	inclinado
400	29	10	20	7.8	1	Lacu	pana	2011	11.8	22-Oct-12	13.5
400	30	10	20	9.2	6	Macr	hart	2011	10.4	22-Oct-12	13.93	inclinado
400	31	10	20	11.7	327	Macr	cost	2011	23.8	22-Oct-12	20.88
400	32	10	20	9.8	327	Lica	kall	2011	34	22-Oct-12	28.77
400	33	10	20	11.25	311	Euge	VBSp	2011	13.8	22-Oct-12	14.5
400	34	10	20	6.75	312	Dend	boli	2011	37.5	22-Oct-12	25.96
400	35	10	20	6.35	310	Prot	rave	2011	17	22-Oct-12	18.45
400	36	10	30	9.85	310	Esch	inte	2011	19.7	22-Oct-12	16.96	inclinado
400	37	10	30	8.1	306	Fara	parv	2011	11.6	22-Oct-12	13.78
400	38	10	30	3.82	315	Dend	boli	2011	19	22-Oct-12	16.07	inclinado
400	39	0	30	7	1	Pseu	spur	2011	23.7	22-Oct-12	19.7	inclinado
400	40	0	30	9.5	353	Ster	reco	2011	18.2	22-Oct-12	19.77
400	41	0	30	6.8	340	Dend	boli	2011	32.5	22-Oct-12	26.4
400	42	0	30	8.7	332	Esch	inte	2011	12.1	22-Oct-12	12.17
400	43	0	30	8.7	324	Psyc	luxu	2011	14.6	22-Oct-12	12.97
400	44	0	30	13.2	330	Dend	arbo	2011	15.3	22-Oct-12	14.32
400	45	0	30	10.95	314	Cala	cost	2011	30.9	22-Oct-12	23.66
400	46	0	30	7.15	319	Prot	rave	2011	18.2	22-Oct-12	16.95
400	48	0	40	6.1	328	Ocot	hart	2011	18.2	22-Oct-12	19.4
400	50	0	40	9.7	283	Dend	boli	2011	24.5	22-Oct-12	19.95
400	640	0	40	5.8	287	Prot	rave	2011	13	22-Oct-12	14.78
400	665	0	40	3.65	355	Iria	delt	2011	13.8	22-Oct-12	9.71
400	692	0	40	8.05	339	Iria	delt	2011	13.8	22-Oct-12	11.35
400	693	0	40	9.45	342	Iria	delt	2011	12.8	22-Oct-12	8.68
400	51	10	40	4.05	8	Psyc	cali	2011	11.8	22-Oct-12	10.54	inclinado
400	53	10	40	9.58	282	Bros	guia	2011	27.3	22-Oct-12	16.82	inclinado
400	641	10	40	6.1	7	Inga	thib	2011	24.5	22-Oct-12	17.58
400	694	10	40	10.86	322	Iria	delt	2011	15	22-Oct-12	10.81
400	56	10	50	11.3	321	Prot	rave	2011	15.9	22-Oct-12	12.06
400	57	10	50	11.85	312	Pout	glom	2011	11.5	22-Oct-12	9.89	inclinado
400	58	10	50	7.8	317	Term	amaz	2011	13.8	22-Oct-12	12.84
400	59	10	50	3.95	296	Cord	bico	2011	27	22-Oct-12	18.45
400	681	10	50	4.06	300	Nauc	naga	2011	11.8	22-Oct-12	10.65	inclinado
400	61	0	50	7.8	349	Esch	inte	2011	13.8	22-Oct-12	12.4	inclinado
400	62	0	50	7.46	344	Nauc	naga	2011	36.3	22-Oct-12	16.8	tronco quebrado rebrotando
400	63	0	50	8.2	332	Tapi	guia	2011	18	22-Oct-12	7.62	tronco quebrado rebrotando
400	65	0	50	11.3	332	Cord	bico	2011	28	22-Oct-12	16.71	inclinado
400	67	0	50	8.8	313	Tapi	guia	2011	15.6	22-Oct-12	12.9
400	68	0	50	4.6	325	Tapi	guia	2011	13.5	22-Oct-12	15.2
400	69	0	50	3.78	298	Cala	cost	2011	15.8	22-Oct-12	13.18
400	70	0	50	1.5	290	Lecy	ampl	2011	51.4	22-Oct-12	37.44
400	701	0	50	8.52	248	Quar	ochr	2011	10	22-Oct-12	8.42
400	71	0	60	2.9	3	Prot	pitt	2011	18.9	22-Oct-12	18.47
400	72	0	60	9.2	7	Meli	occi	2011	10.2	22-Oct-12	10.62
400	73	0	60	10.9	345	Cala	cost	2011	10.7	22-Oct-12	12.13
400	74	0	60	9	339	Guar	rhop	2011	13.2	22-Oct-12	12.89	inclinado
400	75	0	60	6	324	Prot	pana	2011	22.5	22-Oct-12	19.32
400	76	0	60	8.2	310	Minq	guia	2011	27.2	22-Oct-12	21.14
400	77	0	60	9.35	293	Pout	tort	2011	19.1	22-Oct-12	18.59
400	79	10	60	8.27	317	Prot	rave	2011	14.8	22-Oct-12	14.25	tronco quebrado rebrotando
400	80	10	60	9.5	321	Viro	kosc	2011	19.4	22-Oct-12	16.78
400	82	10	60	11.69	311	Dend	boli	2011	14.7	22-Oct-12	14.17
400	83	10	60	10.45	302	Dend	arbo	2011	26.7	22-Oct-12	17.62	inclinado
400	85	10	70	9.84	305	Cala	cost	2011	15.2	22-Oct-12	6.5	tronco quebrado rebrotando
400	86	0	70	7.94	4	Saco	tric	2011	14.7	22-Oct-12	14.63
400	87	0	70	9.55	351	Cala	cost	2011	21.4	22-Oct-12	16.53
400	90	0	70	10.25	310	Guar	rhop	2011	23.1	22-Oct-12	13.85	inclinado
400	682	0	70	6.65	305	Dend	boli	2011	11.8	22-Oct-12	13.77
400	92	0	80	3.5	331	Byrs	arth	2011	45.3	22-Oct-12	26.71
400	93	0	80	7.15	357	Macr	cost	2011	14.6	22-Oct-12	16.41
400	94	0	80	9.15	3	Minq	guia	2011	12.6	22-Oct-12	12.25
400	95	0	80	11.18	349	Byrs	arth	2011	44	22-Oct-12	19.8	tronco quebrado rebrotando
400	96	0	80	11.8	334	Crot	schi	2011	16.4	22-Oct-12	13.93
400	97	0	80	12.5	324	Viro	kosc	2011	14.7	22-Oct-12	14.3
400	98	0	80	9.65	300	Pour	bico	2011	29.3	22-Oct-12	18.99	inclinado
400	99	0	80	6.5	312	Cara	nica	2011	29.9	22-Oct-12	18.14
400	100	0	80	6.1	310	Esch	coll	2011	12.1	22-Oct-12	10.26
400	683	0	80	8.47	325	Eute	prec	2011	10.6	22-Oct-12	14.38
400	102	10	80	10.35	298	Esch	inte	2011	11.2	23-Oct-12	9.83
400	103	10	80	7.2	290	Pout	durl	2011	13.2	23-Oct-12	6.7	tronco quebrado rebrotando
400	702	10	80	11.7	309	Prot	pitt	2011	10.2	23-Oct-12	8.23	tronco quebrado rebrotando
400	104	10	90	5.7	329	Esch	inte	2011	27.1	23-Oct-12	18.9
400	107	0	90	1.95	347	Pout	glom	2011	16.9	23-Oct-12	15.1
400	108	0	90	2.7	359	Inga	sapi	2011	19	23-Oct-12	14.2
400	109	0	90	13.15	332	Inga	pezi	2011	19.9	23-Oct-12	14.89	inclinado
400	112	0	90	5.83	287	Dend	arbo	2011	11.8	23-Oct-12	10.34
400	684	0	90	4.55	304	Prot	rave	2011	11.9	23-Oct-12	12.51
400	113	30	90	1.68	353	Mico	minu	2011	25.3	23-Oct-12	18.79
400	114	30	90	7.15	3	Esch	inte	2011	31	23-Oct-12	21.51
400	115	30	90	9.55	332	Pipe	colo	2011	10.2	23-Oct-12	8.14
400	116	30	90	12.3	328	Prot	rave	2011	11.3	23-Oct-12	14.78
400	118	30	90	5.73	292	Prot	pitt	2011	18.5	23-Oct-12	18.58
400	119	20	90	3.82	4	Prot	rave	2011	18.3	23-Oct-12	14.89	inclinado
400	120	20	90	4.18	8	Inga	thib	2011	31.4	23-Oct-12	20.71
400	121	20	90	10	336	Cara	nica	2011	25.7	23-Oct-12	19.14	inclinado
400	122	20	90	11.3	335	Dend	boli	2011	20.7	23-Oct-12	20.24
400	123	20	90	9.45	325	Prot	rave	2011	18	23-Oct-12	19.31
400	124	20	90	10.18	308	Cymb	cost	2011	10.6	23-Oct-12	11.6	inclinado
400	125	20	90	5.28	338	Pour	mino	2011	27.8	23-Oct-12	22.49
400	126	20	90	4.18	324	Crot	schi	2011	19	23-Oct-12	10.18	inclinado
400	636	20	90	11	295	Viro	kosc	2011	13.8	23-Oct-12	15.34
400	685	20	90	6.25	300	Voch	guat	2011	11.4	23-Oct-12	14.45
400	128	20	80	8.74	357	Pout	glom	2011	14.3	23-Oct-12	19.16
400	130	20	80	9.45	320	Ocot	nica	2011	10.4	23-Oct-12	16.52
400	131	20	80	9.4	293	Inga	leio	2011	23.1	23-Oct-12	18.07	inclinado
400	132	30	80	1.55	340	Inga	sapi	2011	10.6	23-Oct-12	11.78
400	133	30	80	5.1	348	Dend	arbo	2011	24.4	23-Oct-12	16.74
400	134	30	80	7.8	355	Garc	inte	2011	14.2	23-Oct-12	10.84	tronco quebrado rebrotando
400	135	30	80	8.58	310	Pout	glom	2011	13	23-Oct-12	18.75
400	136	30	80	9.26	284	Prot	rave	2011	16.9	23-Oct-12	19.44
400	137	30	70	6.28	6	Inga	thib	2011	28.7	23-Oct-12	21.55
400	138	30	70	7.78	330	Prot	pitt	2011	15.2	23-Oct-12	16.57
400	139	30	70	7.45	300	Inga	pezi	2011	28	23-Oct-12	18.71
400	703	30	70	5.25	319	Iria	delt	2011	10.8	23-Oct-12	7.2
400	140	20	70	8.85	354	Esch	inte	2011	24.7	23-Oct-12	19.08
400	141	20	70	11.7	315	Inga	umbe	2011	12.7	23-Oct-12	14.26
400	642	20	70	4.6	345	Bros	lact	2011	10.6	23-Oct-12	13.35
400	653	20	70	6.9	315	Prot	rave	2011	13.3	23-Oct-12	14.49
400	142	20	60	2.1	2	Esch	inte	2011	10.5	23-Oct-12	10.15
400	143	20	60	7.75	352	Prot	conf	2011	18.2	23-Oct-12	15.25
400	144	20	60	9.65	333	Nauc	naga	2011	13.6	23-Oct-12	16.22
400	145	20	60	9.85	301	Pour	mino	2011	32.1	23-Oct-12	25.07
400	146	20	60	8.78	301	Guar	guid	2011	10.2	23-Oct-12	10.84
400	147	20	60	5.64	324	Vite	coop	2011	37.8	23-Oct-12	24.98
400	654	20	60	8	296	Socr	exor	2011	11	23-Oct-12	12.3
400	695	20	60	9.97	312	Prot	rave	2011	12.1	23-Oct-12	16.75
400	148	30	60	7.45	318	Prot	pitt	2011	21.4	23-Oct-12	18.82
400	149	30	60	10.35	297	Cord	dwye	2011	11.9	23-Oct-12	9.47
400	150	30	60	7	282	Quar	brac	2011	19.9	23-Oct-12	14.67	inclinado
400	151	30	50	9.9	307	Inga	thib	2011	31.5	23-Oct-12	12.22	tronco quebrado rebrotando
400	152	30	50	8	290	Sloa	medu	2011	16.8	23-Oct-12	9.28	inclinado
400	153	30	50	6.3	320	Crot	schi	2011	12.6	23-Oct-12	8.07	inclinado
400	155	30	50	2	315	Pour	bico	2011	20.9	23-Oct-12	12.09
400	156	20	50	5.5	320	Cara	nica	2011	27.5	23-Oct-12	18.13
400	157	20	50	10.35	326	Term	amaz	2011	27.7	23-Oct-12	14.3	tronco quebrado rebrotando
400	158	20	50	9.6	287	Sima	amar	2011	35.9	23-Oct-12	23.24
400	159	20	40	7.9	0	Inga	umbe	2011	18.7	23-Oct-12	10.25	inclinado
400	160	20	40	6.3	321	Moll	pinc	2011	11.7	23-Oct-12	6.33	tronco quebrado rebrotando
400	161	20	40	11	322	Case	arbo	2011	14.8	23-Oct-12	16.84
400	162	20	40	11	314	Pour	bico	2011	23.5	23-Oct-12	18.87
400	163	20	40	7.42	288	Pout	reti	2011	10.5	23-Oct-12	9.14	tronco quebrado rebrotando
400	686	20	40	3.74	346	Pour	bico	2011	13.6	23-Oct-12	11.22
400	164	30	40	12.38	317	Ster	reco	2011	14.7	23-Oct-12	12.14	tronco quebrado rebrotando
400	165	30	40	8	297	Crot	schi	2011	12	23-Oct-12	9.8	inclinado
400	166	30	40	5.9	315	Clar	mexi	2011	15	23-Oct-12	10.04
400	167	30	30	4.7	356	Prot	pana	2011	24.8	23-Oct-12	17.41
400	168	30	30	4.8	347	Bros	guia	2011	12	23-Oct-12	12.91
400	169	30	30	8.85	358	Ormo	inte	2011	15	23-Oct-12	13.66
400	170	30	30	8	324	Minq	guia	2011	11.3	23-Oct-12	5.1	tronco quebrado rebrotando
400	171	30	30	5.7	320	Tapi	guia	2011	25.1	23-Oct-12	21.17
400	172	30	30	6	308	Socr	exor	2011	12.6	23-Oct-12	14.28
400	173	30	30	5	287	Prot	pana	2011	21.2	23-Oct-12	19.02
400	643	30	30	10.6	308	Ocot	flor	2011	13	23-Oct-12	10.44
400	175	20	30	3.4	325	Mari	laxi	2011	23.5	23-Oct-12	19.48
400	177	20	30	8.45	283	Prot	rave	2011	14.4	23-Oct-12	15.19
400	178	20	30	1.5	286	Bros	lact	2011	18.3	23-Oct-12	15.11
400	638	20	30	10.5	298	Nect	umbr	2011	17.1	23-Oct-12	10.14	inclinado
400	644	20	30	7.5	298	Prot	pana	2011	13.2	23-Oct-12	13.38
400	666	20	30	3.25	315	Mico	affi	2011	11	23-Oct-12	10.07	inclinado
400	687	20	30	1.62	8	Eute	prec	2011	11.7	23-Oct-12	16.33
400	179	20	20	10.78	327	Pout	reti	2011	12.5	23-Oct-12	18.06
400	180	20	20	13	323	Prot	rave	2011	30.6	23-Oct-12	23.1
400	181	20	20	9.2	310	Prot	conf	2011	12.1	23-Oct-12	15.82
400	182	20	20	8.2	311	Quar	brac	2011	32	23-Oct-12	20.17
400	183	20	20	4	313	Dend	boli	2011	21.4	23-Oct-12	18.48
400	185	30	20	5.8	2	Lica	kall	2011	19.1	23-Oct-12	18.18	inclinado
400	186	30	20	6.6	352	Esch	inte	2011	87.5	23-Oct-12	25.89	tronco quebrado rebrotando
400	187	30	20	9.5	308	Prot	rave	2011	19.9	23-Oct-12	16.52
400	188	30	20	5.1	318	Ilex	skut	2011	21	23-Oct-12	24.38
400	189	30	20	3.95	320	Euge	VBSp	2011	12.3	23-Oct-12	14.48
400	190	30	20	2.9	288	Cord	dwye	2011	14.7	23-Oct-12	14.96
400	191	30	10	6.9	338	Iria	delt	2011	19.4	23-Oct-12	25.02
400	192	30	10	7.7	338	Fara	glan	2011	16.8	23-Oct-12	16.27
400	195	30	10	5	293	Moll	pinc	2011	12.5	23-Oct-12	11.57
400	196	20	10	11	336	Prot	pana	2011	13.3	23-Oct-12	15.56
400	197	20	10	11.25	330	Inga	umbe	2011	13	23-Oct-12	17.88
400	198	20	10	9.5	323	Ilex	skut	2011	26.4	23-Oct-12	22.58
400	199	20	10	11.3	311	Boro	pana	2011	12.6	23-Oct-12	12.64
400	200	20	10	8.6	292	Lacu	pana	2011	25.9	23-Oct-12	22.13
400	201	20	10	5.3	309	Prot	conf	2011	20.6	23-Oct-12	21.47
400	202	20	0	3.3	355	Ormo	inte	2011	36.4	23-Oct-12	27.04
400	203	20	0	4.75	9	Prot	pana	2011	13.5	23-Oct-12	12.91
400	204	20	0	13	328	Ocot	nica	2011	29.3	23-Oct-12	26.3
400	205	20	0	7.35	301	Prot	rave	2011	28.5	23-Oct-12	23.26
400	206	20	0	9.85	280	Ocot	flor	2011	29.4	23-Oct-12	20.97
400	207	20	0	8.58	284	Prot	rave	2011	16.8	23-Oct-12	19.47
400	209	30	0	12.4	332	Dend	arbo	2011	17.7	23-Oct-12	10.25	tronco quebrado rebrotando
400	210	30	0	9.9	310	Byrs	arth	2011	42.6	23-Oct-12	26.88
400	211	30	0	7.92	303	Myrc	sple	2011	19.8	23-Oct-12	21.28
400	213	30	0	5.3	284	Alch	flor	2011	53.3	23-Oct-12	36.39
400	214	40	0	4	9	Case	arbo	2011	21.1	23-Oct-12	21.66
400	215	40	0	4	0	Chry	colo	2011	51.8	23-Oct-12	26.21
400	216	40	0	9.2	6	Lacu	pana	2011	12.5	23-Oct-12	15.03
400	217	40	0	10.1	349	Tapi	guia	2011	17.7	23-Oct-12	20.87
400	218	40	0	11.2	330	Bros	lact	2011	21.2	23-Oct-12	17.87
400	219	40	0	8	308	Bros	lact	2011	13.2	23-Oct-12	12.97	inclinado
400	220	40	0	7.28	280	Viro	mult	2011	15.5	23-Oct-12	10.35	tronco quebrado rebrotando
400	221	40	0	4.2	280	Neea	ampl	2011	20.8	23-Oct-12	12.25
400	655	40	0	10	320	Ster	reco	2011	12	23-Oct-12	9.93
400	222	50	0	3.1	3	Minq	guia	2011	21.5	23-Oct-12	18.96
400	223	50	0	7.37	5	Cass	elli	2011	15.5	23-Oct-12	20.68
400	224	50	0	7.59	1	Prot	rave	2011	24.3	23-Oct-12	22.55
400	225	50	0	5.75	321	Pout	glom	2011	34.1	23-Oct-12	28.98
400	226	50	0	4.69	312	Cala	cost	2011	17.5	23-Oct-12	17.39
400	227	50	10	6.72	344	Prot	pitt	2011	20.8	23-Oct-12	16.69
400	228	50	10	10.2	337	Psyc	cali	2011	13.4	23-Oct-12	14.46
400	230	50	10	9.4	318	Micr	crot	2011	22.7	23-Oct-12	25.29
400	231	50	10	8.08	327	Esch	inte	2011	37.3	23-Oct-12	27.05
400	232	50	10	5.13	324	Quar	ochr	2011	10.8	23-Oct-12	10.62
400	233	40	10	2.8	332	Pout	tort	2011	19.4	23-Oct-12	10.86	tronco quebrado rebrotando
400	234	40	10	8.6	353	Inga	sapi	2011	16.2	23-Oct-12	12.69
400	235	40	10	8.1	325	Ocot	late	2011	17.4	23-Oct-12	12.86	inclinado
400	236	40	10	9	323	Mari	laxi	2011	20.3	23-Oct-12	13.76	tronco quebrado rebrotando
400	238	40	10	10.18	288	Lacu	pana	2011	19.3	23-Oct-12	19.82
400	656	40	10	9.4	5	Prot	rave	2011	13.2	23-Oct-12	16.58
400	240	40	20	4.5	350	Prot	conf	2011	12	23-Oct-12	12.43
400	241	40	20	9	9	Macr	cost	2011	20.9	23-Oct-12	17.19	inclinado
400	242	40	20	9.1	330	Lacu	pana	2011	10.7	23-Oct-12	6.8	inclinado
400	243	40	20	9.05	293	Esch	inte	2011	39	23-Oct-12	22.93	tronco quebrado rebrotando
400	244	50	20	2.6	345	Prot	pana	2011	22.8	23-Oct-12	17.19
400	245	50	20	8.6	355	Iria	delt	2011	15.9	23-Oct-12	17.84
400	246	50	20	8.8	333	Socr	exor	2011	16.8	23-Oct-12	16.69
400	247	50	20	10.9	324	Lica	sara	2011	18.5	23-Oct-12	16.95
400	248	50	20	9.3	319	Moll	pinc	2011	11.2	23-Oct-12	7.68	inclinado
400	249	50	20	9.9	315	Prot	pana	2011	10.7	23-Oct-12	11.88
400	250	50	20	9.8	290	Guat	aeru	2011	26.9	23-Oct-12	18.52	inclinado
400	251	50	20	10.8	282	Fara	parv	2011	13.4	23-Oct-12	17.57
400	252	50	20	7.1	280	Elae	glab	2011	62.4	23-Oct-12	44.18
400	253	50	20	5.9	285	Macr	cost	2011	25.3	23-Oct-12	18.65	inclinado
400	254	50	30	4	5	Lica	kall	2011	37.1	23-Oct-12	27.24
400	255	50	30	7.8	351	Lica	kall	2011	41.7	23-Oct-12	27.09
400	256	50	30	9.7	327	Prot	pitt	2011	10.5	23-Oct-12	16.05
400	257	50	30	9	310	Prot	rave	2011	11.2	23-Oct-12	14.33
400	258	50	30	8.85	310	Poso	lati	2011	10.6	23-Oct-12	9.84
400	259	50	30	4.9	282	Prot	rave	2011	13	23-Oct-12	14.82
400	260	50	30	3.75	315	Tapu	guia	2011	11.4	23-Oct-12	15.75
400	261	50	30	4.2	331	Prot	rave	2011	17.6	23-Oct-12	19.63
400	263	40	30	8.6	359	Pseu	spur	2011	19.8	23-Oct-12	18.75
400	264	40	30	10.67	340	Esch	inte	2011	19.7	23-Oct-12	20.38
400	265	40	30	7.9	334	Lica	kall	2011	39.7	23-Oct-12	32.63
400	266	40	30	6.5	330	Eute	prec	2011	13.5	23-Oct-12	15.16
400	267	40	30	11.85	322	Bros	guia	2011	22.2	23-Oct-12	19.38	inclinado
400	269	40	30	10.3	299	Eute	prec	2011	13.9	23-Oct-12	14.62
400	270	40	30	9.7	292	Jaca	copa	2011	38	23-Oct-12	12.08	tronco quebrado rebrotando
400	645	40	30	9	299	Eute	prec	2011	12.2	23-Oct-12	16.88
400	646	40	30	10	280	Prot	pitt	2011	12	23-Oct-12	11.24
400	657	40	30	9	280	Moll	pinc	2011	10.5	23-Oct-12	8.7
400	271	40	40	1.5	335	Lica	tria	2011	12.3	23-Oct-12	16.23
400	273	40	40	6.8	345	Anno	amaz	2011	19.7	23-Oct-12	17.4	sin hojas
400	274	40	40	8.75	4	Micr	crot	2011	53.2	23-Oct-12	36.49
400	275	40	40	10.3	284	Lacu	pana	2011	21.7	23-Oct-12	18.82
400	276	40	40	10.75	320	Eute	prec	2011	13.5	23-Oct-12	16.21
400	277	40	40	7.8	312	Dend	arbo	2011	18.7	23-Oct-12	13.53
400	278	40	40	7	321	Guat	aeru	2011	24.6	23-Oct-12	17.46
400	279	40	40	4	297	Cord	dwye	2011	16.3	23-Oct-12	11.4	inclinado
400	280	40	40	1.7	281	Psyc	pana	2011	13.2	23-Oct-12	7.7	inclinado
400	696	40	40	5.94	306	Prot	rave	2011	12.4	23-Oct-12	8.6	inclinado
400	281	50	40	7.2	1	Prot	conf	2011	11.6	23-Oct-12	16.1
400	282	50	40	8.8	352	Mari	laxi	2011	24.5	23-Oct-12	18.84
400	283	50	40	8.6	343	Inga	umbe	2011	21.1	23-Oct-12	25.52
400	284	50	40	10.6	315	Bros	lact	2011	11.2	23-Oct-12	10.47
400	285	50	40	5.2	288	Minq	guia	2011	11.6	24-Oct-12	14.48
400	287	50	50	1.6	7	Cala	cost	2011	14.3	24-Oct-12	15.16
400	289	50	50	7.5	0	Dend	boli	2011	29.7	24-Oct-12	23.84
400	290	50	50	10.2	359	Cass	elli	2011	13.8	24-Oct-12	15.97
400	291	50	50	9.2	344	Eute	prec	2011	17.6	24-Oct-12	18.21
400	292	50	50	13.65	322	Dend	arbo	2011	20.1	24-Oct-12	17.08
400	293	50	50	12.2	316	Prot	pitt	2011	29.2	24-Oct-12	17.29
400	294	50	50	6.95	324	Prot	rave	2011	17.3	24-Oct-12	18.82
400	295	50	50	10.2	294	Cala	cost	2011	12.5	24-Oct-12	14.5	inclinado
400	296	50	50	8.25	302	Ster	reco	2011	18.1	24-Oct-12	20.08
400	297	50	50	4.05	309	Quar	brac	2011	20.7	24-Oct-12	18.33
400	298	50	50	3.3	335	Crot	schi	2011	12.8	24-Oct-12	16.14
400	647	50	50	8.2	290	Minq	guia	2011	11.2	24-Oct-12	10.82
400	300	40	50	9	4	Socr	exor	2011	12.5	24-Oct-12	13.47
400	301	40	50	9.4	331	Pout	glom	2011	17.2	24-Oct-12	14.8
400	302	40	50	5.8	288	Inga	marg	2011	25.1	24-Oct-12	15.3	inclinado
400	303	40	60	12.75	325	Fara	parv	2011	14.9	24-Oct-12	13.57
400	304	40	60	9.5	300	Macr	cost	2011	16.3	24-Oct-12	14.5
400	667	40	60	9.2	286	Prot	pana	2011	13	24-Oct-12	14.71
400	688	40	60	10.47	324	Socr	exor	2011	11.2	24-Oct-12	11.87
400	704	40	60	8.55	329	Term	amaz	2011	10.6	24-Oct-12	12.8
400	705	40	60	7.9	348	Guat	recu	2011	10.9	24-Oct-12	14.5
400	706	40	60	7.5	312	Prot	rave	2011	10.5	24-Oct-12	13.71
400	305	50	60	8.6	355	Saco	tric	2011	14.9	24-Oct-12	13.96
400	306	50	60	8.35	327	Nauc	naga	2011	20.4	24-Oct-12	18.83
400	307	50	60	7.1	320	Quar	brac	2011	32.1	24-Oct-12	19.24
400	308	50	60	10.1	310	Eute	prec	2011	16	24-Oct-12	22.03
400	309	50	60	9.35	286	Boro	pana	2011	17.1	24-Oct-12	14.76
400	310	50	60	6.1	280	Ardi	VBSp	2011	15.1	24-Oct-12	11.36
400	668	50	60	4.25	318	Prot	rave	2011	12.8	24-Oct-12	15.1
400	311	50	70	2.8	347	Prot	rave	2011	20.5	24-Oct-12	16.71
400	313	50	70	12	337	Prot	rave	2011	14.1	24-Oct-12	16.85
400	314	50	70	11.1	322	Micr	crot	2011	44.9	24-Oct-12	34.14
400	316	50	70	9.25	328	Garc	inte	2011	20.9	24-Oct-12	18.67
400	317	50	70	7.2	336	Macr	cost	2011	14.1	24-Oct-12	8.2	tronco quebrado rebrotando
400	318	50	70	2.6	300	Ormo	inte	2011	28.5	24-Oct-12	23.18
400	319	40	70	8.4	345	Sloa	guia	2011	15	24-Oct-12	18.13
400	320	40	70	8.55	335	Macr	cost	2011	20.8	24-Oct-12	19.2
400	322	40	70	7.1	320	Prot	rave	2011	17	24-Oct-12	18.05
400	323	40	70	9	323	Bros	lact	2011	13	24-Oct-12	15.24
400	324	40	70	11.2	325	Cupa	pseu	2011	52.7	24-Oct-12	22.56	inclinado
400	325	40	70	10.2	283	Minq	guia	2011	29.3	24-Oct-12	25.68
400	326	40	70	5.9	286	Hamp	appe	2011	45.5	24-Oct-12	20.3	inclinado
400	327	40	70	2.4	290	Tabe	arbo	2011	11.1	24-Oct-12	7.75
400	328	40	80	8.5	321	Term	amaz	2011	39.4	24-Oct-12	27.62
400	329	40	80	8.9	312	Ocot	nica	2011	13.4	24-Oct-12	17.24
400	330	40	80	7.8	284	Garc	inte	2011	21.3	24-Oct-12	17.04
400	331	40	80	3.6	280	Pout	glom	2011	19	24-Oct-12	20.19
400	332	50	80	5.7	5	Lecy	ampl	2011	11.5	24-Oct-12	8.47	tronco quebrado rebrotando
400	333	50	80	10.2	349	Moll	pinc	2011	16.6	24-Oct-12	13.57
400	334	50	80	8.1	338	Pour	bico	2011	16.6	24-Oct-12	21.04	inclinado
400	335	50	80	7.4	340	Xylo	boca	2011	10.9	24-Oct-12	11.68
400	336	50	80	7.3	344	Prot	conf	2011	15	24-Oct-12	18.84
400	338	50	80	10.7	302	Sloa	meia	2011	14.6	24-Oct-12	10.61
400	339	50	80	9.3	286	Prot	rave	2011	18.3	24-Oct-12	18.96
400	340	50	80	5.2	288	Prot	pitt	2011	19.5	24-Oct-12	22.55
400	341	50	80	4.6	297	Tala	glor	2011	11.8	24-Oct-12	12.83
400	342	50	80	1.5	285	Nect	umbr	2011	30	24-Oct-12	30.91
400	343	50	90	5.8	6	Cara	nica	2011	36.7	24-Oct-12	21.08
400	344	50	90	9.7	345	Pour	bico	2011	21.6	24-Oct-12	20.98
400	345	50	90	13.1	319	Cesp	spat	2011	32.5	24-Oct-12	22.69
400	346	50	90	11.5	304	Prot	rave	2011	12.5	24-Oct-12	15.48
400	347	50	90	6.82	324	Pout	glom	2011	16.8	24-Oct-12	17.3
400	348	50	90	2	302	Guar	rhop	2011	14.2	24-Oct-12	9.38	inclinado
400	669	50	90	10.1	312	Pour	mino	2011	10.5	24-Oct-12	12.21
400	349	40	90	4.45	331	Tapi	guia	2011	72.5	24-Oct-12	29.82	descopado rebrotando
400	350	40	90	8.42	339	Ampe	macr	2011	28.7	24-Oct-12	22.31	inclinado
400	351	40	90	8.5	341	Pout	reti	2011	10.7	24-Oct-12	14.64
400	352	40	90	8.35	317	Ormo	inte	2011	15.2	24-Oct-12	16.51
400	353	40	90	11	311	Prot	rave	2011	14.9	24-Oct-12	15.3
400	354	40	90	11.05	316	Pout	reti	2011	18.2	24-Oct-12	15.97	inclinado
400	355	40	90	10.1	292	Prot	rave	2011	12.9	24-Oct-12	15.79
400	670	40	90	2.82	316	Tovo	wedd	2011	11	24-Oct-12	11.69
400	356	70	90	4.3	352	Minq	guia	2011	22.9	24-Oct-12	21.45
400	358	70	90	10	359	Lica	kall	2011	28	24-Oct-12	25.86
400	359	70	90	12.25	317	Moll	pinc	2011	12.7	24-Oct-12	11.59
400	360	70	90	11	319	Prot	rave	2011	18.8	24-Oct-12	7.31
400	361	70	90	9.82	305	Dend	boli	2011	18.9	24-Oct-12	17.58
400	362	60	90	8.32	6	Macr	cost	2011	16	24-Oct-12	11.36	inclinado
400	363	60	90	7.7	355	Dend	boli	2011	11.9	24-Oct-12	10.83
400	364	60	90	10.73	346	Prot	rave	2011	20	24-Oct-12	17.84
400	365	60	90	14	325	Cala	cost	2011	11.7	24-Oct-12	11.93
400	366	60	90	11.52	320	Macr	cost	2011	26.6	24-Oct-12	21.06	inclinado
400	367	60	90	8.65	308	Dend	boli	2011	33.6	24-Oct-12	25.46
400	368	60	90	8.08	302	Coue	poly	2011	10.9	24-Oct-12	7.5	inclinado
400	369	60	90	2.73	293	Minq	guia	2011	27.8	24-Oct-12	23.78
400	370	60	80	2.3	341	Tapi	guia	2011	48.3	24-Oct-12	33.46
400	371	60	80	9	343	Dend	boli	2011	32.1	24-Oct-12	19.68
400	372	60	80	8.1	338	Ormo	inte	2011	13.6	24-Oct-12	18.48
400	373	60	80	14	326	Tapu	guia	2011	23.4	24-Oct-12	16.85	inclinado
400	374	60	80	9.4	301	Lica	kall	2011	27.2	24-Oct-12	21.41
400	376	60	80	7.5	313	Macr	cost	2011	12	24-Oct-12	13.4
400	377	60	80	6.25	319	Ormo	inte	2011	12.4	24-Oct-12	13.77	inclinado
400	378	70	80	2.3	330	Iria	delt	2011	21.6	24-Oct-12	18.47
400	380	70	80	8.78	340	Macr	cost	2011	14.1	24-Oct-12	14.77
400	381	70	80	11	331	Dend	arbo	2011	12	24-Oct-12	14.32
400	382	70	80	11	309	Quar	ochr	2011	11.4	24-Oct-12	12.47
400	383	70	80	7.7	306	Inga	umbe	2011	22	24-Oct-12	18.4
400	384	70	80	4.85	296	Quar	ochr	2011	16.5	24-Oct-12	14.36
400	386	70	70	11.58	337	Lica	kall	2011	27	24-Oct-12	19.06	inclinado
400	387	70	70	11.65	334	Pout	fili	2011	44.4	24-Oct-12	23.27	descopado rebrotando
400	389	70	70	7.66	280	Prot	pitt	2011	21.7	24-Oct-12	14.64	inclinado
400	671	70	70	8.3	317	Prot	rave	2011	11.4	24-Oct-12	11.99
400	390	60	70	2.55	355	Minq	guia	2011	20.2	24-Oct-12	13.27
400	391	60	70	7.54	341	Micr	crot	2011	45.2	24-Oct-12	27.19
400	392	60	70	11.85	335	Euge	glan	2011	13.9	24-Oct-12	18.06
400	393	60	70	5.45	304	Lacu	pana	2011	17.3	24-Oct-12	14.04
400	395	60	60	5.52	6	Bros	lact	2011	15.9	24-Oct-12	16.02
400	396	60	60	6.35	335	Micr	crot	2011	13.7	24-Oct-12	14.6	inclinado
400	397	60	60	12.28	337	Crot	schi	2011	13.2	24-Oct-12	14.97
400	398	60	60	13.86	326	Quar	brac	2011	13.1	24-Oct-12	11.41
400	399	60	60	12.83	322	Tapi	guia	2011	63.2	24-Oct-12	28.96	arbol con muchos bejucos
400	400	60	60	12.1	313	Lica	hypo	2011	27.1	24-Oct-12	17.65	inclinado
400	401	60	60	6.68	311	Prot	conf	2011	13	24-Oct-12	15.78
400	648	60	60	2	296	Eute	prec	2011	11	24-Oct-12	14.49
400	689	60	60	3.9	337	Prot	rave	2011	11.6	24-Oct-12	14.87
400	707	60	60	1.8	311	Prot	rave	2011	10.6	24-Oct-12	17.02
400	402	70	60	9.9	356	Eute	prec	2011	13.2	24-Oct-12	17.46
400	403	70	60	7.72	330	Moll	pinc	2011	17.6	24-Oct-12	14.41
400	404	70	60	8.65	325	Prot	rave	2011	25.2	24-Oct-12	12.85	inclinado
400	405	70	60	12.36	322	Moll	pinc	2011	14	24-Oct-12	13.14	inclinado
400	406	70	60	8.33	281	Iria	delt	2011	17.6	24-Oct-12	16.01
400	407	70	60	8.76	296	Viro	sebi	2011	32.7	24-Oct-12	22.55	inclinado
400	408	70	60	4.57	290	Pout	glom	2011	13.7	24-Oct-12	16.73
400	697	70	60	1.6	321	Moll	pinc	2011	10.2	24-Oct-12	13.28
400	410	70	50	2.62	346	Macr	cost	2011	18.4	24-Oct-12	17.11
400	411	70	50	3.66	352	Bros	guia	2011	11.5	24-Oct-12	14.34	inclinado
400	412	70	50	3.52	339	Elae	glab	2011	20.6	24-Oct-12	19.83
400	413	70	50	3.45	325	Bros	lact	2011	32.3	24-Oct-12	20.5
400	414	70	50	5.89	356	Prot	conf	2011	11.3	24-Oct-12	18.87
400	415	70	50	8.38	342	Lica	kall	2011	29.9	24-Oct-12	27.28
400	416	70	50	9	324	Tapu	guia	2011	14.2	24-Oct-12	18.4
400	418	70	50	10.4	297	Socr	exor	2011	16.8	24-Oct-12	15.9
400	419	70	50	8.62	304	Lacu	pana	2011	17.4	24-Oct-12	17.29
400	420	70	50	6.86	311	UNKN	UNKN	2011	19.9	24-Oct-12	17.24
400	421	70	50	5.08	292	Moll	pinc	2011	17.6	24-Oct-12	14.45
400	422	60	50	9.62	4	Eute	prec	2011	13.5	24-Oct-12	16.4
400	423	60	50	8.06	345	Ocot	nica	2011	34.7	24-Oct-12	22.54	inclinado
400	424	60	50	7.15	337	Lica	kall	2011	11.6	24-Oct-12	15.07
400	425	60	50	10.15	303	Fara	parv	2011	13.7	24-Oct-12	11.79
400	426	60	50	9.38	281	Poso	pana	2011	10.5	24-Oct-12	12.26
400	427	60	50	3.75	317	Macr	cost	2011	15.3	24-Oct-12	13.18
400	637	60	50	10.3	310	Eute	prec	2011	13	24-Oct-12	16.67
400	649	60	50	3.4	288	Ocot	nica	2011	12.5	24-Oct-12	18.04
400	708	60	50	12	330	Prot	conf	2011	10.5	24-Oct-12	15.86
400	428	60	40	4	339	Lica	kall	2011	14.1	24-Oct-12	18.54
400	429	60	40	10.06	335	Poso	lati	2011	11.2	24-Oct-12	10.47	inclinado
400	430	60	40	10.67	331	Pout	reti	2011	15.8	24-Oct-12	18.29
400	432	60	40	7.5	298	Quar	brac	2011	34.2	24-Oct-12	20.07
400	672	60	40	12.1	330	Eute	prec	2011	11.1	24-Oct-12	14.93
400	433	70	40	4.29	3	Esch	inte	2011	26.3	24-Oct-12	16.87	tronco quebrado rebrotando
400	434	70	40	9.79	354	Macr	cost	2011	23.7	24-Oct-12	17.22
400	435	70	40	9.5	337	Moll	pinc	2011	14.6	24-Oct-12	11.95	inclinado
400	436	70	40	9.2	290	Cala	cost	2011	16.7	24-Oct-12	13.34	inclinado
400	673	70	40	3.5	350	Inga	thib	2011	10.5	24-Oct-12	16.06
400	437	70	30	3.7	354	Bros	lact	2011	17	24-Oct-12	16.79
400	438	70	30	4.1	352	Lica	tria	2011	43.5	24-Oct-12	32.06
400	439	70	30	9.9	0	Duss	macr	2011	18.5	24-Oct-12	20.78
400	440	70	30	11.5	341	Fara	parv	2011	12.3	24-Oct-12	16.22
400	441	70	30	12.5	324	Lica	kall	2011	38.5	24-Oct-12	21.74	tronco quebrado rebrotando
400	443.01	70	30	10.25	324	Moll	pinc	2011	11	24-Oct-12	11.67
400	443.02	70	30	10.25	324	Moll	pinc	2011	12.6	24-Oct-12	10.94
400	444	70	30	10.6	290	Inga	thib	2011	19.9	24-Oct-12	18.74
400	445	70	30	7.4	307	Tapi	guia	2011	21.1	24-Oct-12	25.36
400	446	70	30	6.3	292	Alch	lati	2011	11.4	24-Oct-12	13.3
400	447	60	30	11.28	349	Tapi	guia	2011	15.9	24-Oct-12	16.56
400	448	60	30	11.85	334	Prot	rave	2011	15.2	24-Oct-12	14.56
400	449	60	30	13	328	Tapi	guia	2011	24.9	24-Oct-12	26.2
400	450	60	30	10.35	315	Viro	sebi	2011	35.7	24-Oct-12	23.45	inclinado
400	451	60	30	8.66	284	Prot	rave	2011	20.6	24-Oct-12	20.54
400	452	60	30	7.77	299	Sima	amar	2011	12.7	24-Oct-12	17.63
400	453	60	30	5.74	287	Voch	ferr	2011	14.1	24-Oct-12	18.38
400	454	60	30	5.7	333	Mari	laxi	2011	10.1	24-Oct-12	12.28
400	455	60	30	3.35	345	Sima	amar	2011	19	24-Oct-12	20.28
400	456	60	30	2.6	312	Stry	micr	2011	41.5	24-Oct-12	25.66	inclinado
400	457	60	20	8	0	Mari	laxi	2011	23.9	24-Oct-12	16.91	inclinado
400	458	60	20	6.35	336	Micr	crot	2011	17.7	24-Oct-12	19.14
400	459	60	20	10.95	337	Prot	pitt	2011	15.8	24-Oct-12	16.45
400	460	60	20	7.1	317	Prot	pitt	2011	19.1	24-Oct-12	16.62
400	461	60	20	7.2	316	Prot	rave	2011	12.3	24-Oct-12	14.4
400	462	60	20	10.25	308	Prot	pitt	2011	12.2	24-Oct-12	16.09
400	463	60	20	8.65	289	Macr	cost	2011	24.1	24-Oct-12	18.19
400	464	60	20	7.7	285	Cous	nigr	2011	15	24-Oct-12	13.05
400	698	60	20	12.1	309	Tapi	guia	2011	10	24-Oct-12	15.69
400	465	70	20	1.7	8	Lica	kall	2011	46	24-Oct-12	30.87
400	467	70	20	4.2	344	Tapu	guia	2011	14.5	24-Oct-12	15.43
400	468	70	20	6.5	353	Bros	guia	2011	11.7	24-Oct-12	15.94
400	469	70	20	9.4	319	Step	cost	2011	24.2	24-Oct-12	19.17
400	471	70	10	7.2	358	Chry	colo	2011	10.2	24-Oct-12	14.1
400	472	70	10	7.6	347	Bros	guia	2011	12	24-Oct-12	13.82
400	473	70	10	10.18	357	Prot	rave	2011	22	24-Oct-12	20.47
400	474	70	10	9.95	334	Prot	pana	2011	11.8	24-Oct-12	16.22
400	475	70	10	10.1	325	Dend	boli	2011	19.1	24-Oct-12	14.2	inclinado
400	476	70	10	12	317	Lacu	pana	2011	21.9	24-Oct-12	17.78
400	477	70	10	11	311	Esch	inte	2011	52.3	24-Oct-12	31.55
400	478	70	10	10.35	294	Quar	brac	2011	11.2	24-Oct-12	14.12
400	479	70	10	6.7	310	Hern	didy	2011	32.7	24-Oct-12	25.46
400	480	60	10	0.9	345	Cala	cost	2011	18.8	24-Oct-12	14.1	inclinado
400	481	60	10	6.6	357	Lica	kall	2011	34.9	24-Oct-12	21.86	inclinado
400	482	60	10	9.7	333	Macr	cost	2011	20.8	24-Oct-12	15.51	inclinado
400	483	60	10	12.45	328	Hern	didy	2011	14.4	24-Oct-12	10.8	tronco quebrado rebrotando
400	484	60	10	11.68	312	Inga	alba	2011	29.2	24-Oct-12	24.63
400	486	60	10	8.5	288	Lica	kall	2011	29.2	24-Oct-12	22.42
400	487	60	10	2.6	295	Prot	rave	2011	17	24-Oct-12	14.2
400	690	60	10	9.15	320	Pout	beli	2011	10.7	24-Oct-12	12.68
400	710	60	10	4.7	329	Inga	umbe	2011	11.1	24-Oct-12	13.53
400	490	60	0	10.3	336	Voch	ferr	2011	33.2	24-Oct-12	29.14
400	493	60	0	10.6	299	Quar	ochr	2011	11.4	25-Oct-12	9.95
400	495	60	0	2.7	280	Fara	parv	2011	11.2	25-Oct-12	9.8
400	674	60	0	8.9	342	Boro	pana	2011	10.5	25-Oct-12	10.65
400	496	70	0	6.4	9	Hedy	scab	2011	16.9	25-Oct-12	9.14	inclinado
400	497	70	0	7.91	340	Inga	alba	2011	32	25-Oct-12	18.98
400	498	70	0	10.1	342	Tapu	guia	2011	16.2	25-Oct-12	12.24
400	499	70	0	12.23	328	Nauc	naga	2011	37.3	25-Oct-12	24.16	tronco quebrado rebrotando
400	500	70	0	7.63	286	Rich	dres	2011	24.5	25-Oct-12	22.75
400	501	70	0	8.4	303	Eute	prec	2011	14.5	25-Oct-12	17.41
400	502	70	0	4.43	287	Hamp	appe	2011	42.4	25-Oct-12	26.79	tronco quebrado rebrotando
400	658	70	0	7.1	285	Macr	cost	2011	11	25-Oct-12	14.47
400	709	70	0	10.3	303	Quii	macr	2011	10.3	25-Oct-12	10.31
400	504	80	0	6.17	344	Prot	pitt	2011	19.9	25-Oct-12	13.99
400	505	80	0	7.36	330	Lica	kall	2011	45.9	25-Oct-12	26.65
400	506	80	0	5.6	284	Macr	cost	2011	16.7	25-Oct-12	15.57
400	507	80	0	2.81	305	Syde	cont	2011	22.4	25-Oct-12	12.08	inclinado
400	659	80	0	7.5	350	Eute	prec	2011	10.8	25-Oct-12	12.56
400	508	90	0	8.2	338	Guat	aeru	2011	29.6	25-Oct-12	14.92	inclinado
400	510	90	0	5.51	297	Prot	rave	2011	17.8	25-Oct-12	14.83
400	699	90	0	5.2	315	Quii	macr	2011	10.2	25-Oct-12	10.79
400	711	90	0	9.2	331	Viro	sebi	2011	10	25-Oct-12	11.54
400	512	90	10	2.48	346	Prot	pana	2011	24	25-Oct-12	17.65
400	513	90	10	4.95	356	Saco	tric	2011	13.4	25-Oct-12	16.71	inclinado
400	514	90	10	9.65	7	Psyc	pana	2011	12.1	25-Oct-12	10.73
400	515	90	10	8.8	354	Macr	cost	2011	18.3	25-Oct-12	15.7	inclinado
400	516	90	10	10.68	331	Mari	laxi	2011	28.3	25-Oct-12	19.87
400	517	90	10	8.89	307	Laet	proc	2011	12.8	25-Oct-12	16.9	inclinado
400	518	90	10	10.1	300	Case	arbo	2011	15	25-Oct-12	18.69
400	519	90	10	8.17	284	Fara	parv	2011	12.9	25-Oct-12	19.48
400	520	90	10	4.75	280	Mari	laxi	2011	19.3	25-Oct-12	16.21	inclinado
400	675	90	10	4.1	302	Ocot	atir	2011	10.3	25-Oct-12	16.91
400	521	80	10	7.75	355	Inga	sert	2011	26	25-Oct-12	23.68	inclinado
400	522	80	10	7.08	337	Prot	pana	2011	18.6	25-Oct-12	14.95
400	523	80	10	12.18	324	Bros	lact	2011	16.3	25-Oct-12	14.57	inclinado
400	524	80	10	11.97	320	Lica	kall	2011	36.5	25-Oct-12	30.39
400	525	80	10	11.5	313	Dyst	pani	2011	10.6	25-Oct-12	13.19
400	526	80	10	10.17	303	Prot	pana	2011	17	25-Oct-12	16.59	inclinado
400	527	80	10	9.68	291	Conc	plei	2011	13	25-Oct-12	14.55
400	529	80	20	7.68	6	Pout	reti	2011	51.2	25-Oct-12	40.41
400	530	80	20	10.08	330	Inga	mort	2011	26	25-Oct-12	33.86
400	531	80	20	9.4	324	Lica	kall	2011	43.1	25-Oct-12	34.9
400	532	80	20	10.54	320	Cara	nica	2011	16.8	25-Oct-12	23.07
400	533	80	20	8.74	300	Dend	arbo	2011	29.2	25-Oct-12	26.16
400	534	80	20	9.4	282	Lacu	pana	2011	16.3	25-Oct-12	19.36
400	535	80	20	7.37	285	Pout	reti	2011	21.3	25-Oct-12	25.44
400	536	80	20	2.5	295	Saco	tric	2011	20.4	25-Oct-12	26.04
400	537	90	20	6.23	352	Heis	conc	2011	13.9	25-Oct-12	14.92
400	539	90	20	8.35	337	Tach	cost	2011	33.5	25-Oct-12	22.62
400	541	90	20	11.58	324	Moll	pinc	2011	13	25-Oct-12	12.97
400	542	90	20	12.75	323	Tapu	guia	2011	11.4	25-Oct-12	13.92
400	543	90	20	8.85	297	Prot	pitt	2011	19	25-Oct-12	18.31
400	544	90	30	5.47	354	Tapu	guia	2011	17.6	25-Oct-12	15.82	inclinado
400	545	90	30	9.25	350	Calo	bras	2011	38.2	25-Oct-12	30.83
400	546	90	30	5.85	344	Lica	kall	2011	48.8	25-Oct-12	33.39
400	660	90	30	10.2	338	Cass	elli	2011	10.3	25-Oct-12	9.14
400	547	90	30	13.61	325	Prot	rave	2011	26.6	25-Oct-12	20.6
400	548	90	30	6.65	315	Dend	boli	2011	38.6	25-Oct-12	27.75
400	549	90	30	7.22	315	Lica	kall	2011	12.5	25-Oct-12	14.96
400	550	90	30	10.4	298	Macr	cost	2011	34.8	25-Oct-12	20.54
400	551	90	30	6.64	285	Ardi	fimb	2011	26.8	25-Oct-12	20.24
400	552	90	30	5.66	289	Prot	rave	2011	12.5	25-Oct-12	14.55
400	700	90	30	7.15	313	Micr	crot	2011	11.1	25-Oct-12	13.43
400	712	90	30	7.1	340	Prot	rave	2011	10.3	25-Oct-12	14.16
400	553	80	30	3.27	330	Boro	pana	2011	11.5	25-Oct-12	11.39
400	554	80	30	10.23	305	Moll	pinc	2011	14.6	25-Oct-12	14.87
400	555	80	30	10.63	281	Boro	pana	2011	12	25-Oct-12	11.37
400	556	80	30	5.16	280	Socr	exor	2011	11.3	25-Oct-12	18.24
400	676	80	30	8.5	317	Prot	pitt	2011	10.7	25-Oct-12	14.29
400	557	80	40	4	5	Tapu	guia	2011	14.4	25-Oct-12	19.34
400	558	80	40	9.15	352	Step	cost	2011	20.8	25-Oct-12	17.8	inclinado
400	661	80	40	9.6	310	Eute	prec	2011	11.2	25-Oct-12	18.56
400	559	80	40	11.1	335	Eute	prec	2011	11.7	25-Oct-12	15.98
400	560	80	40	10.45	327	Eute	prec	2011	10.5	25-Oct-12	12.93
400	561	80	40	11.24	322	Moll	pinc	2011	15.8	25-Oct-12	12.52
400	562	80	40	10.72	308	Ocot	nica	2011	16	25-Oct-12	17.63
400	563	80	40	8.68	295	Elae	glab	2011	60.9	25-Oct-12	33.45
400	564	80	40	10.17	287	Lica	kall	2011	21.6	25-Oct-12	28.12
400	565	80	40	8.23	284	Minq	guia	2011	47.7	25-Oct-12	27.62
400	639	80	40	5.45	320	Tetr	pana	2011	30.7	25-Oct-12	18.44	inclinado
400	650	80	40	10	334	Ocot	nica	2011	10.1	25-Oct-12	10.96
400	566	90	40	5.25	344	Esch	inte	2011	19.5	25-Oct-12	17.76	tronco quebrado rebrotando
400	567	90	40	8.68	348	Mari	laxi	2011	30.1	25-Oct-12	22.74
400	568	90	40	10.89	325	Astr	conf	2011	15.9	25-Oct-12	20.19
400	569	90	40	11.97	322	Guar	rhop	2011	21.9	25-Oct-12	22.17
400	570	90	40	11.05	317	Cara	nica	2011	11.3	25-Oct-12	16.04	inclinado
400	571	90	50	5.76	351	Para	tric	2011	15.9	25-Oct-12	15.78
400	572	90	50	7.34	355	Moll	pinc	2011	15.7	25-Oct-12	13.25
400	573	90	50	10.1	348	Lica	kall	2011	11.9	25-Oct-12	14.19
400	574	90	50	8.78	337	Lica	kall	2011	19.4	25-Oct-12	22.09
400	575	90	50	11.35	338	Tapu	guia	2011	13.6	25-Oct-12	14.07
400	576	90	50	13.6	325	Esch	inte	2011	19.5	25-Oct-12	15.05
400	577	90	50	6.54	332	Pout	beli	2011	18.5	25-Oct-12	22.34
400	578	90	50	7.8	323	Tapu	guia	2011	24.6	25-Oct-12	24.1
400	579	90	50	10.43	302	Elae	glab	2011	14.3	25-Oct-12	16.68
400	580	90	50	6.73	310	Esch	inte	2011	30.9	25-Oct-12	24.8
400	581	90	50	5.9	310	Iria	delt	2011	18	25-Oct-12	14.13
400	583	90	50	3.54	280	Dend	boli	2011	46	25-Oct-12	30.97
400	584	90	50	3.47	310	Macr	cost	2011	17.6	25-Oct-12	16.94
400	585	90	50	3.52	319	Ster	reco	2011	13.9	25-Oct-12	17.14
400	586	80	50	5.78	352	Quii	macr	2011	17.7	25-Oct-12	15.74
400	588	80	50	6.1	335	Bros	lact	2011	12.9	25-Oct-12	14.6
400	589	80	50	12.33	324	Dyst	pani	2011	11.8	25-Oct-12	9.04
400	590	80	50	8.95	298	Step	cost	2011	12.3	25-Oct-12	9.4
400	591	80	50	6.82	302	Socr	exor	2011	14.8	25-Oct-12	18.18
400	651	80	50	2.2	335	Eute	prec	2011	10.4	25-Oct-12	18.14
400	593	80	60	3.93	342	Eute	prec	2011	13.9	25-Oct-12	24.8
400	594	80	60	5.22	328	Laet	proc	2011	25.3	25-Oct-12	25.92
400	595	80	60	7.8	355	Lica	kall	2011	38.8	25-Oct-12	32.25
400	596	80	60	8.15	320	Voua	anom	2011	29	25-Oct-12	28.18
400	597	80	60	10.2	312	Fara	parv	2011	17.9	25-Oct-12	14.46
400	598	90	60	7.05	325	Dend	boli	2011	53.4	25-Oct-12	26.39	tronco quebrado rebrotando
400	599	90	60	11	333	Step	cost	2011	21	25-Oct-12	12.18	inclinado
400	600	90	60	8.35	301	Lica	hypo	2011	12.4	25-Oct-12	11.46
400	601	90	60	6.5	283	Minq	guia	2011	19	25-Oct-12	18.06
400	602	90	60	4.66	311	Ilex	skut	2011	14.9	25-Oct-12	17.33
400	662	90	60	12	330	Eute	prec	2011	11.8	25-Oct-12	11.07
400	603	90	70	1.56	332	Boro	pana	2011	14	25-Oct-12	13.06
400	604	90	70	1.84	295	Tapu	guia	2011	22.3	25-Oct-12	18.58
400	605	90	70	4.93	348	Eute	prec	2011	14.1	25-Oct-12	19.54
400	606	90	70	6.74	296	Dend	arbo	2011	17.5	25-Oct-12	9.45	tronco quebrado rebrotando
400	607	90	70	6.52	282	Macr	cost	2011	23.5	25-Oct-12	18.58
400	652	90	70	9	316	Dend	arbo	2011	13.8	25-Oct-12	9.81
400	663	90	70	9.3	353	Mari	laxi	2011	10.5	25-Oct-12	9.7
400	677	90	70	8.7	324	Voch	ferr	2011	12.4	25-Oct-12	11.78
400	608	80	70	9.63	345	Xylo	boca	2011	11.4	25-Oct-12	10.23	inclinado
400	609	80	70	11	329	Poso	lati	2011	11.9	25-Oct-12	9.14
400	610	80	70	8.34	297	Amai	pedi	2011	13.3	25-Oct-12	8.7	inclinado
400	691	80	70	11.24	331	Lonc	ferr	2011	11	25-Oct-12	16.41
400	713	80	70	5.35	330	Crot	schi	2011	10.8	25-Oct-12	13.36
400	611	80	80	3.3	341	Tapu	guia	2011	21.1	25-Oct-12	16.8
400	612	80	80	6.9	358	Calo	bras	2011	22	25-Oct-12	15.96
400	613	80	80	8	5	Capp	pitt	2011	10.8	25-Oct-12	11.44
400	614	80	80	12.74	323	Boro	pana	2011	10.7	25-Oct-12	10.15
400	615	80	80	8.4	325	Quar	brac	2011	37.3	25-Oct-12	18.35	inclinado
400	616	80	80	8.58	316	Tapu	guia	2011	11.3	25-Oct-12	12.35
400	617	80	80	6	328	Garc	inte	2011	20.3	25-Oct-12	17.25
400	618	90	80	6.7	353	Crot	schi	2011	15.1	25-Oct-12	12.7
400	620	90	80	11.88	328	Prot	rave	2011	22.3	25-Oct-12	16.75
400	621	90	80	8.57	292	Bros	guia	2011	27.2	25-Oct-12	17.85	inclinado
400	678	90	80	4.7	348	Fara	parv	2011	11	25-Oct-12	9.5
400	623	90	90	9.1	4	Tovo	wedd	2011	16.4	25-Oct-12	11.42	tronco quebrado rebrotando
400	624	90	90	9.3	340	Pout	glom	2011	28.3	25-Oct-12	23.9
400	625	90	90	6.5	332	Ormo	inte	2011	46.6	25-Oct-12	25.1
400	626	90	90	8	310	Pout	camp	2011	17.5	25-Oct-12	19.1
400	627	90	90	9.7	299	Case	comm	2011	10.6	25-Oct-12	10.22
400	628	90	90	8.3	280	Guar	micr	2011	16.8	25-Oct-12	17.7
400	629	90	90	2.3	283	Pout	fili	2011	20.4	25-Oct-12	19.14
400	679	90	90	12	327	Unon	pitt	2011	12.8	25-Oct-12	18.3
400	630	80	90	2.15	328	Mari	laxi	2011	15.4	25-Oct-12	12.4
400	631	80	90	3.1	328	Fara	parv	2011	14.6	25-Oct-12	10.78	inclinado
400	632	80	90	3.38	350	Bros	guia	2011	27.5	25-Oct-12	18.46
400	633	80	90	7.6	351	Xylo	boca	2011	11.4	25-Oct-12	11.3
400	634	80	90	6.25	330	Ilex	skut	2011	46.8	25-Oct-12	27.48
400	635	80	90	8.44	330	Quii	macr	2011	18.8	25-Oct-12	15.14
400	680	80	90	11.5	313	Guat	ampl	2011	10.9	25-Oct-12	10.12
600	1	0	0	5.54	58	Macr	cost	2011	25.6	26-Sep-11	22.81
600	2	0	0	8.74	78	Bros	guia	2011	20.6	26-Sep-11	16.84
600	3	0	0	9.3	50	Coue	poly	2011	20.9	26-Sep-11	18.59
600	639	0	0	5.1	36	Macr	macr	2011	11	26-Sep-11	15.4
600	6	10	0	3.87	78	Tapi	guia	2011	13.5	26-Sep-11	18.87
600	7	10	0	8.75	76	Poso	pana	2011	10.6	26-Sep-11	11.82
600	9	10	0	10.53	66	Ster	reco	2011	18.6	26-Sep-11	12.3	rebrotando
600	10	10	0	9.42	40	Dend	boli	2011	11.6	26-Sep-11	11.38	inclinado
600	14	10	0	4.34	14	Pesc	arbo	2011	11.7	26-Sep-11	7.85
600	16	10	10	8.2	76	Viro	kosc	2011	13	26-Sep-11	8.12	inclinado descopado y rebrotando
600	18	10	10	8.15	32	Abar	race	2011	18.7	26-Sep-11	21.44	inclinado
600	19	10	10	9.05	14	Guat	aeru	2011	31.3	26-Sep-11	20.99
600	20	0	10	9.9	76	Prot	conf	2011	18.4	26-Sep-11	15.94
600	21	0	10	12.2	43	Crot	schi	2011	17.6	26-Sep-11	17.03	inclinado
600	22	0	10	10.1	42	Byrs	cris	2011	27.9	26-Sep-11	24.26
600	23	0	10	9	24	Cara	guia	2011	14	26-Sep-11	16.59
600	24	0	10	9	25	Sloa	rugo	2011	24.6	26-Sep-11	15.56
600	25	0	10	5.8	34	Cara	guia	2011	12.1	26-Sep-11	12.59
600	26	0	10	5.23	50	Prot	pitt	2011	14.9	26-Sep-11	11.94
600	27	0	10	3.25	40	Crot	schi	2011	12.3	26-Sep-11	8.42
600	28	0	10	2.38	38	Cord	porc	2011	11	26-Sep-11	8
600	29	0	20	10.9	54	Cala	cost	2011	17.1	26-Sep-11	15.31
600	30	0	20	6.93	8	Macr	cost	2011	29.4	26-Sep-11	15.58
600	32	10	20	7.75	80	Prot	rave	2011	13	26-Sep-11	16.56	inclinado
600	33	10	20	9.58	79	Prot	pana	2011	23.8	26-Sep-11	17.64	con muchas lianas
600	36	10	20	5.85	54	Cymb	cost	2011	14.8	26-Sep-11	10.77	inclinado
600	37	10	20	8.5	4	Cord	luci	2011	16	26-Sep-11	14.14
600	38	10	20	4.46	40	Viro	kosc	2011	39.7	26-Sep-11	25.21
600	39	10	30	7.8	52	Crot	schi	2011	16.1	26-Sep-11	9.52	inclinado
600	40	10	30	10.6	45	Dend	arbo	2011	15.3	26-Sep-11	9.2	inclinado
600	42	0	30	2.28	5	Inga	cili	2011	18	26-Sep-11	14.84	inclinado
600	43	0	30	2.78	50	Pour	bico	2011	43	26-Sep-11	23.33
600	44	0	30	11	58	Sloa	rugo	2011	11.3	26-Sep-11	7.96	descopado
600	46.01	0	30	12.95	40	Guat	aeru	2011	13.2	26-Sep-11	13.45	inclinado
600	46.02	0	30	12.95	40	Guat	aeru	2011	11.5	26-Sep-11	12.22	inclinado
600	47	0	30	6.25	38	Euge	coru	2011	10.8	26-Sep-11	7.31
600	49	0	40	7.6	80	Esch	inte	2011	24.6	26-Sep-11	14.27
600	52	0	40	9.95	52	Dend	arbo	2011	21.3	26-Sep-11	15.3
600	53.01	0	40	10.4	28	Guar	rhop	2011	18.8	26-Sep-11	6.8	inclinado
600	53.02	0	40	9.85	32	Guar	rhop	2011	10.4	26-Sep-11	7.97
600	54	0	40	10.4	30	Cupa	cube	2011	13.1	26-Sep-11	8.7	inclinado
600	56	0	40	8.48	1	Pour	mino	2011	24.9	26-Sep-11	21.77
600	57	0	40	5.68	7	Mico	punc	2011	15.2	26-Sep-11	17.49
600	638	0	40	9.14	20	Guat	dios	2011	10.3	26-Sep-11	7.06	inclinado
600	640	0	40	2.05	79	Mico	punc	2011	11.8	26-Sep-11	13.04
600	59	10	40	5.59	62	Para	tric	2011	18.8	26-Sep-11	11.49
600	60	10	40	9.5	62	Esch	inte	2011	22	26-Sep-11	13.36	con muchas lianas
600	61	10	40	12.78	41	Pour	bico	2011	46	26-Sep-11	21.97
600	62	10	40	12.1	44	Guat	aeru	2011	14.2	26-Sep-11	16.34
600	65	10	40	7.5	25	Cous	hond	2011	16.6	26-Sep-11	11.3
600	66	10	40	5.92	5	Cous	hond	2011	13	26-Sep-11	7.24	inclinado
600	67	10	40	2.3	6	Esch	inte	2011	28.3	26-Sep-11	9.58	descopado y rebrotando
600	654	10	40	6.78	14	Pout	cali	2011	10.1	26-Sep-11	13.27
600	69	10	50	11.73	48	Euge	coru	2011	11.5	26-Sep-11	6.07	inclinado
600	71	10	50	8.25	20	Macr	cost	2011	23.4	26-Sep-11	15.48
600	641	10	50	3.36	79	Dend	arbo	2011	11.8	26-Sep-11	12.76
600	73	0	50	7.1	65	Euge	coru	2011	11.5	26-Sep-11	6.7	inclinado
600	75	0	50	10.4	60	Psyc	luxu	2011	19.5	26-Sep-11	12.72
600	76	0	50	11.95	48	Nauc	naga	2011	14.3	26-Sep-11	11.09
600	77	0	50	11.5	38	Cord	luci	2011	21.6	26-Sep-11	19.53
600	78	0	50	9.55	25	Macr	cost	2011	18.7	26-Sep-11	15.68
600	79	0	50	2.5	10	Inga	pezi	2011	23.5	26-Sep-11	19.87
600	619	0	50	8.5	75	Xylo	boca	2011	10.4	26-Sep-11	5.4	inclinado
600	80	0	60	10	58	Cala	cost	2011	17.1	26-Sep-11	12.13
600	81	0	60	9.58	27	Macr	cost	2011	17.8	26-Sep-11	15.61
600	82	10	60	6.25	60	Inga	alba	2011	27.1	26-Sep-11	8.69	descopado y rebrotando
600	83	10	60	9	26	Euge	coru	2011	12.2	26-Sep-11	8.28	inclinado
600	84	10	60	9.2	0	Esch	inte	2011	11.7	26-Sep-11	11.12	inclinado
600	620	10	60	10.6	77	Pour	mino	2011	12.4	26-Sep-11	14.75
600	633	10	60	11.3	32	Stry	micr	2011	16.5	26-Sep-11	14.1
600	85	10	70	7.36	76	Meli	occi	2011	13.1	26-Sep-11	8.71	descopado y rebrotando
600	87	10	70	11	37	Conc	plei	2011	21	26-Sep-11	19.38
600	88	10	70	7.25	16	Macr	cost	2011	22.9	26-Sep-11	16.69
600	89	10	70	3.8	45	Ocot	nica	2011	13.7	26-Sep-11	12.75	inclinado
600	90	10	70	1.8	0	Vism	bill	2011	14.4	26-Sep-11	13.41
600	91	0	70	6.8	74	Inga	pezi	2011	49.9	26-Sep-11	28.44
600	93	0	70	10.1	17	Guar	rhop	2011	17.6	26-Sep-11	13.3	inclinado
600	655	0	70	3.98	59	Cala	cost	2011	11	26-Sep-11	10.41
600	95	0	80	7.2	78	Cala	cost	2011	19.8	26-Sep-11	7.55	descopado y rebrotando
600	96	0	80	11	61	Vism	bill	2011	15	26-Sep-11	8.83	descopado y rebrotando
600	97	0	80	9.3	22	Guar	rhop	2011	37.4	26-Sep-11	18.94
600	98	0	80	5.4	20	Inga	mort	2011	31.3	26-Sep-11	23.4
600	601	0	80	3.6	5	Saco	tric	2011	14.2	26-Sep-11	17.59
600	99	10	80	7.6	78	Cala	cost	2011	17	26-Sep-11	15.08
600	100	10	80	11.4	50	Zygi	unif	2011	36	26-Sep-11	20.24
600	101	10	80	7.75	45	Inga	mort	2011	30.3	26-Sep-11	21.4
600	103	10	80	4.4	35	Macr	cost	2011	19.8	26-Sep-11	8.13	descopado y rebrotando
600	104	10	80	1.9	30	Inga	pezi	2011	34.8	26-Sep-11	21.4
600	105	10	90	9.7	18	Vism	bill	2011	13	26-Sep-11	7.92
600	106	0	90	9.4	60	Macr	cost	2011	28.1	26-Sep-11	15.06	descopado y rebrotando
600	108	30	90	8.5	70	Dend	gona	2011	10.4	26-Sep-11	4.49	inclinado
600	109	30	90	8.75	61	Pach	aqua	2011	13.7	26-Sep-11	8.99	descopado
600	110	30	90	8.1	51	Crot	schi	2011	16.5	26-Sep-11	17.46
600	111	30	90	9.5	30	Macr	cost	2011	23.9	26-Sep-11	14.9
600	112	30	90	7.1	29	Inga	pezi	2011	24.7	26-Sep-11	20.83
600	113	30	90	3	30	Zygi	unif	2011	15.8	26-Sep-11	1.6	caido
600	656	30	90	6.39	24	Pour	mino	2011	10.4	26-Sep-11	11.64
600	115	20	90	4.5	80	Macr	cost	2011	31.6	26-Sep-11	16.19
600	116	20	90	9.8	80	Inga	pezi	2011	20.8	26-Sep-11	19.23
600	117	20	90	9.9	49	Cupa	macr	2011	14.1	26-Sep-11	15.72
600	118	20	90	12.1	49	Term	amaz	2011	28.3	26-Sep-11	22.51
600	119	20	90	6.5	36	Otob	novo	2011	24	26-Sep-11	21.62
600	120	20	90	6	15	Mico	punc	2011	11.4	26-Sep-11	11.3
600	121	20	80	2.7	79	Alch	glan	2011	35.6	26-Sep-11	16.99	quebrado y descopado
600	123.01	30	80	9.3	55	Cous	hond	2011	11.9	26-Sep-11	10.67
600	123.02	30	80	9.3	55	Cous	hond	2011	10.3	26-Sep-11	10.42
600	125	30	80	6.6	15	Inga	cili	2011	14.3	26-Sep-11	13.72
600	126	30	80	3.5	80	Guat	aeru	2011	24.8	26-Sep-11	15.94
600	626	30	80	7.2	50	Pour	bico	2011	15	26-Sep-11	16.27
600	127	30	70	11.32	70	Prot	conf	2011	20.6	26-Sep-11	18.82
600	128	30	70	12.2	59	Cala	cost	2011	15.6	26-Sep-11	10.45
600	129	30	70	11.6	43	Xylo	boca	2011	14.5	26-Sep-11	8.59	inclinado
600	130	30	70	1.7	15	Coue	poly	2011	13.1	26-Sep-11	11.54
600	624	30	70	7.1	10	Inga	leio	2011	12.9	26-Sep-11	12.65
600	131	20	70	2.9	54	Prot	pitt	2011	28.3	26-Sep-11	20.18
600	132	20	70	3	58	Dyst	pani	2011	15.2	26-Sep-11	13.07
600	134	20	70	7.7	40	Macr	cost	2011	12.5	26-Sep-11	13.87
600	135	20	70	11.3	41	Inga	leio	2011	36.9	26-Sep-11	22.02
600	136	20	70	11.2	32	Pout	cali	2011	23.4	26-Sep-11	18.64
600	137	20	70	5.1	10	Cous	hond	2011	12.3	26-Sep-11	6.65
600	138	20	60	3.3	70	Crot	schi	2011	16.1	26-Sep-11	16.54
600	139	20	60	8.7	58	Pout	durl	2011	10.9	26-Sep-11	15.72
600	140	20	60	11	59	Hirt	tubi	2011	18.8	26-Sep-11	14.55
600	141	20	60	6.9	32	Inga	leio	2011	26	26-Sep-11	22.62
600	142	20	60	5.9	30	Pach	aqua	2011	16.7	26-Sep-11	11.23
600	143	30	60	3.5	70	Stry	micr	2011	43	26-Sep-11	29.21
600	144	30	60	11.4	76	Ster	reco	2011	14	26-Sep-11	16.53
600	145	30	60	9.9	60	Guat	aeru	2011	37.7	26-Sep-11	23.11
600	146	30	60	14	47	Lica	kall	2011	18.3	26-Sep-11	19.69
600	147	30	60	10.4	21	Crot	schi	2011	16.8	26-Sep-11	15.87
600	148	30	60	8.8	21	Inga	pezi	2011	28	26-Sep-11	26.72
600	149	30	50	3.6	76	Cala	cost	2011	12.7	26-Sep-11	13.24
600	150	30	50	10.8	80	Bill	colo	2011	19.2	26-Sep-11	23.68
600	151	30	50	8.9	70	Bros	guia	2011	25.1	26-Sep-11	21.06
600	152	30	50	11.9	66	Roup	mont	2011	33.3	26-Sep-11	20.88
600	153	30	50	8.9	54	Cala	cost	2011	14.7	26-Sep-11	12.22
600	154	30	50	10.5	43	Cala	cost	2011	18	26-Sep-11	19.99
600	156	30	50	9.3	6	Guat	aeru	2011	21.6	26-Sep-11	15.68	inclinado
600	157	30	50	8.5	17	Micr	crot	2011	12.1	26-Sep-11	13.03
600	158	30	50	5.8	15	Bros	guia	2011	29.4	26-Sep-11	23.86
600	159	20	50	3.1	75	Inga	pezi	2011	51.3	26-Sep-11	24.87
600	160	20	50	9.9	77	Esch	inte	2011	27.4	26-Sep-11	19.01
600	161	20	50	7.1	52	Myrc	sple	2011	19.3	26-Sep-11	15.83	descopado
600	163	20	50	5.7	54	Guat	aeru	2011	15.2	26-Sep-11	12.54
600	164	20	50	11.7	40	Crot	schi	2011	12.5	26-Sep-11	10.92	inclinado
600	165	20	50	6.8	28	Esch	agui	2011	12.9	26-Sep-11	13.87
600	622	20	50	8.5	20	Calo	bras	2011	11.2	26-Sep-11	16.74
600	166	20	40	9.7	80	Pout	cali	2011	11.9	26-Sep-11	16.94
600	167	20	40	10.6	36	Minq	guia	2011	12.7	26-Sep-11	9.94	inclinado
600	621	20	40	4.5	60	Macr	cost	2011	12.2	26-Sep-11	12.66
600	642	20	40	5.7	5	Guar	rhop	2011	10.6	26-Sep-11	8.7
600	169	30	40	10.2	73	Esch	inte	2011	16.5	26-Sep-11	14.3
600	170	30	40	5.5	43	Esch	inte	2011	12.3	26-Sep-11	9.46
600	171	30	40	13.4	50	Cala	cost	2011	15.7	26-Sep-11	14.38
600	623	30	40	1.3	70	Macr	cost	2011	11.5	26-Sep-11	16.71
600	634	30	40	11.3	32	Prot	rave	2011	11.8	26-Sep-11	14.57
600	172	30	30	1.8	78	Prot	rave	2011	25.5	26-Sep-11	15.55	inclinado
600	173	30	30	3.7	80	Pout	cali	2011	20.6	26-Sep-11	18.89
600	174	30	30	7.7	80	Tapi	guia	2011	31.6	26-Sep-11	23.78
600	175	30	30	5.1	58	Lica	sara	2011	16.5	26-Sep-11	21.34
600	176	30	30	11.6	64	Pour	bico	2011	15.7	26-Sep-11	21.56
600	177	30	30	6.9	40	Prot	rave	2011	13.8	26-Sep-11	19.68
600	178	30	30	7.1	30	Pour	bico	2011	41.7	26-Sep-11	26.92
600	179	30	30	7.6	3	Crot	schi	2011	18.6	26-Sep-11	15.08
600	180	20	30	3.5	47	Guat	aeru	2011	20.5	26-Sep-11	13.58
600	181	20	30	5.9	62	Inga	pezi	2011	19.4	26-Sep-11	14.46
600	183	20	30	8.1	55	Lica	tria	2011	11.7	26-Sep-11	10.25
600	185	20	30	11	52	Cara	guia	2011	21.3	26-Sep-11	17.26
600	186	20	30	8.3	10	Macr	cost	2011	15.9	26-Sep-11	12.52
600	187	20	20	8.7	65	Guar	guid	2011	16.1	26-Sep-11	12.96
600	189	20	20	11.7	60	Pour	bico	2011	24.2	26-Sep-11	26.17
600	190	20	20	6.1	50	Hass	flor	2011	17.8	26-Sep-11	11.69	inclinado
600	191	20	20	6.4	50	Prot	rave	2011	15.7	26-Sep-11	13.5
600	193	30	20	5.2	70	Step	cost	2011	34.4	26-Sep-11	11.44	quebrado y descopado
600	194	30	20	10.6	59	Prot	pana	2011	19.1	26-Sep-11	7.72	descopado y rebrotando
600	195	30	20	5.25	20	Myrc	sple	2011	12.9	26-Sep-11	15.24
600	196	30	20	6.54	3	Prot	pana	2011	14.2	26-Sep-11	16.26
600	197	30	10	2.8	80	Fara	parv	2011	11.4	26-Sep-11	14.71
600	198	30	10	3.1	55	Cala	cost	2011	18	26-Sep-11	21.09
600	199	30	10	10.35	47	Step	cost	2011	35.5	26-Sep-11	17.98
600	200	20	10	6.75	39	Viro	kosc	2011	17.4	26-Sep-11	17.33
600	201	20	10	9.6	45	Crot	schi	2011	14.2	26-Sep-11	10.74	inclinado
600	202	20	10	10.85	25	Myrc	UNKN	2011	18.2	26-Sep-11	14.12
600	203	20	10	8.3	4	Prot	pitt	2011	15.4	26-Sep-11	13.04	descopado y rebrotando
600	204	20	10	3.3	10	Prot	pana	2011	20.5	26-Sep-11	16.34
600	205	20	0	1.5	35	Mari	laxi	2011	33.8	26-Sep-11	24.1
600	206	20	0	10.25	75	Cara	guia	2011	13.9	26-Sep-11	11.15
600	207	20	0	10.5	58	Hyer	alch	2011	21.7	26-Sep-11	16.82
600	208	20	0	10.9	45	Eute	prec	2011	15.5	26-Sep-11	17.47
600	209	20	0	8	20	Otob	novo	2011	18.3	26-Sep-11	16.25
600	635	20	0	8	33	Dend	arbo	2011	10.5	26-Sep-11	15.29
600	643	20	0	11.9	49	Cous	hond	2011	10.3	26-Sep-11	19.23
600	210	30	0	3.9	60	Macr	macr	2011	22.9	26-Sep-11	21.79
600	211	30	0	4.3	65	Mari	laxi	2011	27.2	26-Sep-11	20.71
600	212	30	0	10.88	67	Coue	poly	2011	11.5	26-Sep-11	15.32
600	213.01	30	0	10	42	Nect	umbr	2011	40.9	26-Sep-11	24.32
600	213.02	30	0	10	42	Nect	umbr	2011	20.8	26-Sep-11	21.56
600	644	30	0	6.95	72	Byrs	arth	2011	10.8	26-Sep-11	14.67
600	215	30	10	12.5	45	Lica	glab	2011	18.2	26-Sep-11	18.29
600	602	30	10	5.1	80	Mour	glea	2011	10.9	26-Sep-11	14.59
600	216	40	0	2	77	Inga	cili	2011	13.3	26-Sep-11	19.18
600	217	40	0	7.9	80	Otob	novo	2011	14.3	26-Sep-11	15.3
600	218	40	0	6.93	61	Pout	durl	2011	32.9	26-Sep-11	27.61
600	220	40	0	7.1	24	Bros	guia	2011	28.5	26-Sep-11	20.61
600	221	50	0	4.4	62	Eryt	macr	2011	18.5	26-Sep-11	20.57
600	222	50	0	4.9	59	Macr	macr	2011	14.2	26-Sep-11	19.73
600	223	50	0	8	79	Elae	glab	2011	56	26-Sep-11	42.74
600	224	50	0	9.2	68	Dend	cauc	2011	25.3	26-Sep-11	22.52
600	225	50	0	10.15	45	Calo	bras	2011	45.6	26-Sep-11	30.52
600	227	50	0	10.8	28	Dend	arbo	2011	15	26-Sep-11	17.21
600	229	50	10	2	74	Euge	glan	2011	13.5	26-Sep-11	21.4
600	230	50	10	9.7	78	Prot	rave	2011	12	26-Sep-11	12.85
600	231	50	10	10.9	54	Minq	guia	2011	42.1	26-Sep-11	32.92
600	233	50	10	9.85	28	Viro	mult	2011	15.8	26-Sep-11	18.47
600	603	50	10	10.4	50	Fara	parv	2011	11.3	26-Sep-11	14.29
600	636	50	10	7.5	68	Cass	elli	2011	10.9	26-Sep-11	11.82
600	234	40	10	5.35	76	Quar	ochr	2011	11	26-Sep-11	13.17
600	235	40	10	6.8	80	Micr	crot	2011	65.1	26-Sep-11	47.18
600	236	40	10	6.3	67	Prad	atro	2011	12	26-Sep-11	10.69
600	237	40	10	9.35	38	Bros	guia	2011	35.8	26-Sep-11	30.59
600	238	40	10	10.8	41	Dend	arbo	2011	48.4	26-Sep-11	27.62
600	239	40	10	9.7	26	Rino	humm	2011	11	26-Sep-11	10.38
600	240	40	10	9.8	26	Prot	rave	2011	19.6	26-Sep-11	23.99
600	241	40	10	6.1	29	Mour	glea	2011	13.5	26-Sep-11	19.78
600	244	40	20	7.7	45	Bros	guia	2011	36.1	26-Sep-11	27.01
600	245	40	20	6.7	45	Cass	elli	2011	12.2	26-Sep-11	14.96
600	246	40	20	4.6	35	Ocot	nica	2011	24.9	26-Sep-11	14.98	inclinado
600	247	40	20	8.5	30	Cupa	rufe	2011	15	26-Sep-11	14.52	muriendo
600	248	40	20	6.85	19	Esch	inte	2011	42.3	26-Sep-11	28.22
600	249	50	20	6.1	43	Esch	inte	2011	11.8	26-Sep-11	11.09
600	250	50	20	11.9	35	Bros	guia	2011	45.4	26-Sep-11	34.48
600	252	50	20	7.8	19	Micr	crot	2011	15.1	26-Sep-11	21.41
600	253	50	20	4.1	27	Viro	kosc	2011	21.1	26-Sep-11	22.51
600	254.01	50	30	4.2	78	Lica	tria	2011	41.4	26-Sep-11	30.63
600	254.02	50	30	5	80	Lica	tria	2011	34.4	26-Sep-11	27.04
600	255	50	30	8.2	78	Fara	parv	2011	14.2	26-Sep-11	17.74
600	256	50	30	5.25	58	Dend	boli	2011	15	26-Sep-11	17.34
600	257	50	30	9.15	50	Lica	kall	2011	25.2	26-Sep-11	25.15
600	258	50	30	13.45	44	Laet	proc	2011	19.5	26-Sep-11	18.67	inclinado
600	259	50	30	10.2	24	Unon	hamm	2011	23.5	26-Sep-11	24.72
600	260	40	30	1.3	80	Lica	kall	2011	23	26-Sep-11	21.06
600	261	40	30	5.35	78	Byrs	cris	2011	56.1	26-Sep-11	27.41
600	263	40	30	9.1	75	Prot	pana	2011	13.6	26-Sep-11	16.95
600	264	40	30	9.6	67	Prot	rave	2011	27.6	26-Sep-11	25.1
600	265	40	30	10.6	38	Aspi	spru	2011	69.5	26-Sep-11	35.49
600	266	40	30	4.65	0	Poso	pana	2011	13.2	26-Sep-11	11.05
600	269	40	40	7	56	Macr	cost	2011	20.1	26-Sep-11	14.84
600	270	40	40	7.4	49	Macr	macr	2011	12.1	26-Sep-11	12.32
600	271	40	40	9.8	30	Lica	kall	2011	38.9	26-Sep-11	27.19	secando
600	272	40	40	11	27	Fara	parv	2011	12	26-Sep-11	17.75
600	273	40	40	8	11	Ocot	nica	2011	13.7	26-Sep-11	14.49
600	274	40	40	4.75	10	Lecy	ampl	2011	13.2	26-Sep-11	13.72
600	275	40	40	1	24	Bros	guia	2011	23.2	26-Sep-11	25.48
600	276	50	40	3.5	75	Quii	crue	2011	13.4	26-Sep-11	17.5
600	277	50	40	7	77	Pers	silv	2011	11.7	26-Sep-11	8.52	inclinado
600	278	50	40	9.5	80	Prot	conf	2011	14.8	26-Sep-11	16.34
600	279	50	40	12.6	50	Crot	schi	2011	13.9	26-Sep-11	14.4	inclinado
600	280	50	40	9.4	40	Cara	guia	2011	20.8	26-Sep-11	18.56
600	281	50	40	9.4	36	Minq	guia	2011	13.6	26-Sep-11	17.7
600	282	50	40	3.6	20	Lica	kall	2011	51.6	26-Sep-11	33.58
600	283	50	50	5.5	80	Cala	cost	2011	11.1	26-Sep-11	15.26
600	284	50	50	7.6	76	Fara	parv	2011	15.3	26-Sep-11	17.94
600	285	50	50	3.6	55	Dend	cauc	2011	41.9	26-Sep-11	21.25
600	286	50	50	8.35	56	Lica	kall	2011	24.3	26-Sep-11	20.44
600	287	50	50	9.2	37	Guat	aeru	2011	12.3	26-Sep-11	15.39
600	288	50	50	7.1	12	Tapu	guia	2011	18.4	26-Sep-11	22.49
600	290	40	50	5.3	48	Cass	elli	2011	10	26-Sep-11	13.42
600	291	40	50	5.65	53	Guar	bull	2011	20.4	26-Sep-11	20.36
600	292	40	50	10	62	Pout	cali	2011	42	26-Sep-11	31.94
600	293	40	50	9.75	44	Tapi	guia	2011	14.2	26-Sep-11	21.65
600	294	40	50	10.9	37	Mara	pana	2011	62.6	26-Sep-11	43.94
600	295	40	50	7.5	9	Cala	cost	2011	22.4	26-Sep-11	21.12
600	296	40	60	4.6	62	Prot	pana	2011	23.9	26-Sep-11	18.69
600	297	40	60	10.2	54	Inga	umbe	2011	16.9	26-Sep-11	19.33
600	298	40	60	11	48	Pout	reti	2011	13	26-Sep-11	9.96
600	299	40	60	5.65	32	Prot	conf	2011	11.2	26-Sep-11	16.55	inclinado
600	300	50	60	7.95	78	Dend	boli	2011	30.7	26-Sep-11	19.97
600	301	50	60	10.4	57	Prot	rave	2011	13.5	26-Sep-11	16.94
600	302	50	60	11	35	Pout	VBSp	2011	14.6	26-Sep-11	14.95
600	303	50	60	8	31	Prot	conf	2011	10.2	26-Sep-11	37.72
600	304	50	60	7.9	21	Esch	agui	2011	11.7	26-Sep-11	12.93
600	306	50	60	4.3	51	Lica	glab	2011	19.8	26-Sep-11	16.31
600	385	50	60	7.95	78	Pout	VBSp	2011	12.5	26-Sep-11	15.01
600	307	50	70	5.1	76	Pach	aqua	2011	36.5	26-Sep-11	17.58
600	308	50	70	10.85	71	Ardi	stan	2011	10.4	26-Sep-11	12.37	inclinado
600	309	50	70	9.55	57	Pseu	spur	2011	22.6	26-Sep-11	16.46
600	310	50	70	13	48	Ster	reco	2011	11.7	26-Sep-11	17.16
600	311	50	70	4.55	35	Pout	tort	2011	15.9	26-Sep-11	20.55
600	312	40	70	8.9	80	Crot	schi	2011	15.3	26-Sep-11	18.5
600	315.01	40	70	8.4	10	Cala	cost	2011	15.4	26-Sep-11	13.02
600	315.02	40	70	8.6	9	Cala	cost	2011	10	26-Sep-11	6.05
600	316	40	70	2.75	20	Viro	kosc	2011	40.8	26-Sep-11	26.74
600	317	40	80	2.9	33	Cara	guia	2011	18.2	26-Sep-11	8.18	descopado y rebrotando
600	318	40	80	5.4	47	Cara	guia	2011	17	26-Sep-11	15.08
600	319	40	80	13.3	42	Prot	rave	2011	20	26-Sep-11	14.36
600	320	40	80	9.1	33	Lica	glab	2011	17.5	26-Sep-11	13.93
600	321	40	80	10.4	12	Prot	pana	2011	19.9	26-Sep-11	15.37
600	322	40	80	8.8	8	Pout	cali	2011	30.8	26-Sep-11	14.16
600	323	40	80	5.2	14	Esch	inte	2011	11.5	26-Sep-11	6.4	descopado y rebrotando
600	645	40	80	8.86	24	Zygi	unif	2011	10.8	26-Sep-11	13.21
600	657	40	80	2.22	67	Vism	bill	2011	10.1	26-Sep-11	13.6
600	324	50	80	1.2	71	Vant	occi	2011	34.6	26-Sep-11	21.39
600	325	50	80	3.6	54	Tapi	guia	2011	54.7	26-Sep-11	25.88	muchas lianas
600	326.01	50	80	12.3	41	Vism	bill	2011	12.3	26-Sep-11	10.04
600	326.02	50	80	12.35	41	Vism	bill	2011	11.4	26-Sep-11	11.5
600	328	50	80	5.5	4	Guat	aeru	2011	23.8	26-Sep-11	13.34	inclinado
600	329	50	80	4.6	0	Sloa	laev	2011	10.8	26-Sep-11	6.63
600	658	50	80	12.6	48	Prot	rave	2011	10.5	26-Sep-11	12.05
600	330	50	90	4.2	60	Mico	elat	2011	16.3	26-Sep-11	12.24
600	332	50	90	13.3	43	Inga	thib	2011	23.3	26-Sep-11	20.25
600	333	50	90	5.8	19	Vism	bill	2011	13.3	26-Sep-11	8.29
600	334	50	90	5.2	5	Vism	bill	2011	10.6	26-Sep-11	9.56
600	605	50	90	5.8	33	Cous	hond	2011	11.9	26-Sep-11	9.23
600	627	50	90	12.9	38	Voch	guat	2011	14	26-Sep-11	17.49
600	659	50	90	9.1	56	Poso	UNKN	2011	10.1	26-Sep-11	13.26
600	335	40	90	1.6	76	Nauc	naga	2011	11.9	26-Sep-11	9.69
600	336	40	90	4.5	80	Cala	cost	2011	16	26-Sep-11	6.27	inclinado
600	337	40	90	5.4	80	Guat	dios	2011	14.5	26-Sep-11	9.72
600	338	40	90	6.7	80	Voch	guat	2011	57.3	26-Sep-11	32.04
600	339	40	90	9.5	77	Vism	bill	2011	11.5	26-Sep-11	11.69
600	340	40	90	8.6	65	Cala	cost	2011	14	26-Sep-11	11.76	inclinado
600	341	40	90	10.2	28	Cala	cost	2011	16.1	26-Sep-11	9.86	descopado
600	342	70	90	8.55	80	Cord	dwye	2011	33.6	26-Sep-11	13.85
600	343	70	90	9.4	60	Crot	schi	2011	20	26-Sep-11	13.91
600	344	70	90	12.65	37	Mico	mult	2011	22.7	26-Sep-11	15.88
600	346	70	90	7.75	10	Prot	pitt	2011	15.2	26-Sep-11	15.49
600	347	70	90	7.15	0	Ocot	nica	2011	10.2	26-Sep-11	10.95
600	348.01	70	90	4.55	41	Tetr	cost	2011	17.4	26-Sep-11	12.43
600	348.02	70	90	4.25	41	Tetr	cost	2011	11.8	26-Sep-11	11.85
600	349	60	90	3.2	70	Chry	vene	2011	10.1	26-Sep-11	5.03	descopado
600	350	60	90	6.1	76	Prot	conf	2011	13.1	26-Sep-11	9.09
600	351	60	90	11.8	50	Guar	chir	2011	11.3	26-Sep-11	12.03
600	352.01	60	90	10.7	37	Inga	umbe	2011	15.1	26-Sep-11	20.94
600	352.02	60	90	10.7	38	Inga	umbe	2011	20.7	26-Sep-11	17.4
600	353	60	90	8.85	27	Mico	affi	2011	18.4	26-Sep-11	14.54
600	354	60	90	4.6	6	Hedy	scab	2011	11.2	26-Sep-11	10.55
600	606	60	90	2	22	Cala	cost	2011	11	26-Sep-11	11.42
600	607	60	90	4	70	Moll	pinc	2011	12.9	26-Sep-11	10.05
600	630	60	90	7	64	Psyc	cali	2011	11.7	26-Sep-11	10.31
600	355	60	80	4.9	61	Lacu	pana	2011	11.6	26-Sep-11	10.92
600	356	60	80	6.25	56	Euge	glan	2011	16.7	26-Sep-11	15.05
600	637	60	80	10.3	34	Prot	rave	2011	13.2	26-Sep-11	12.28
600	357	60	80	7.6	80	Ardi	stan	2011	11.6	26-Sep-11	10.41
600	358	60	80	7.8	27	Tapi	guia	2011	54	26-Sep-11	25.59
600	359	60	80	7.9	358	Pour	bico	2011	14.5	26-Sep-11	12.49	inclinado
600	629	60	80	10	33	Xylo	boca	2011	10.9	26-Sep-11	6.83
600	360	70	80	3.3	70	Cous	psyc	2011	13.8	26-Sep-11	8.36	inclinado
600	361	70	80	5.4	58	Viro	sebi	2011	30.4	26-Sep-11	19.47
600	362	70	80	8.2	80	Xylo	boca	2011	11.8	26-Sep-11	7.8	inclinado
600	363	70	80	13.5	44	Prot	pitt	2011	13.4	26-Sep-11	12.52
600	646	70	80	8.85	2	Cord	luci	2011	10.7	26-Sep-11	11.47
600	660	70	80	6.38	14	UNKN	UNKN	2011	10.1	26-Sep-11	7.8
600	661	70	80	5.25	90	Fara	parv	2011	10.1	26-Sep-11	7.74	inclinado
600	365	70	70	10.4	73	Cara	guia	2011	43.2	26-Sep-11	28.24
600	366	70	70	8	48	Prot	pitt	2011	23.6	26-Sep-11	10.53	inclinado
600	367	70	70	8.25	37	Guat	dios	2011	14.5	26-Sep-11	10.62	inclinado
600	368	70	70	10.2	13	Coue	poly	2011	25.8	26-Sep-11	14.6
600	369	60	70	10.5	70	Prot	rave	2011	14.3	26-Sep-11	15.86
600	370	60	70	10.9	55	Pour	bico	2011	55.8	26-Sep-11	24.26	secando
600	371	60	70	5.4	39	Prot	glab	2011	15.9	26-Sep-11	21.4
600	372	60	70	12.1	39	Tala	glor	2011	13.3	26-Sep-11	11.1
600	373	60	70	7.5	27	Euge	glan	2011	21.1	26-Sep-11	17.2
600	374	60	70	7	11	Ardi	stan	2011	11.4	26-Sep-11	11.6
600	608	60	70	8.5	70	Ocot	cern	2011	11.8	26-Sep-11	12.56
600	609	60	70	7.5	27	Prot	conf	2011	10.1	26-Sep-11	18.54
600	610	60	70	3.5	60	Xylo	boca	2011	10.5	26-Sep-11	10.68
600	375	60	60	0.6	80	Step	cost	2011	40.9	26-Sep-11	15.21	descopado
600	377	60	60	3.2	75	Prot	rave	2011	14.3	26-Sep-11	20.22
600	378	60	60	9.7	76	Xylo	boca	2011	11.5	26-Sep-11	10.27
600	379	60	60	8.8	56	Prot	pitt	2011	23.6	26-Sep-11	19.29
600	380	60	60	7.4	42	Prot	rave	2011	19.8	26-Sep-11	19.11
600	381	60	60	6.4	30	Bros	guia	2011	10.2	26-Sep-11	14.37
600	383	60	60	5.2	15	Prot	pitt	2011	32.1	26-Sep-11	22.1
600	384	60	60	5.25	5	Ormo	velu	2011	15.8	26-Sep-11	19.33
600	386	70	60	3.5	43	Pout	fili	2011	13.5	26-Sep-11	14.84
600	387	70	60	9.75	53	Lacu	pana	2011	19.3	26-Sep-11	18.99
600	388	70	60	13.4	50	Mour	glea	2011	18.9	26-Sep-11	16.31
600	389	70	60	11	33	Esch	inte	2011	33.3	26-Sep-11	26.25
600	390	70	60	9.6	25	Bros	guia	2011	23.5	26-Sep-11	26.72
600	391	70	60	9.35	20	Guat	aeru	2011	21.9	26-Sep-11	16.98
600	392	70	50	2.6	44	Prot	conf	2011	12.1	26-Sep-11	15.93	inclinado
600	393	70	50	10.6	80	Sipa	cusp	2011	15.6	26-Sep-11	15.28	inclinado
600	394	70	50	12.4	56	Bros	lact	2011	14.5	26-Sep-11	21.23
600	395	70	50	14	49	Nect	reti	2011	14.8	26-Sep-11	17.81
600	396	70	50	10.6	39	Dend	arbo	2011	11.8	26-Sep-11	16.38
600	397	70	50	8.5	44	Minq	guia	2011	14.9	26-Sep-11	17.54
600	398	70	50	4.7	13	Guar	bull	2011	19.9	26-Sep-11	24.09
600	399	60	50	7.6	73	Macr	macr	2011	53.1	26-Sep-11	31.44
600	401	60	50	10.6	80	Dend	boli	2011	31.5	26-Sep-11	26.48
600	402	60	50	9.6	57	Pers	silv	2011	18.2	26-Sep-11	13.04	inclinado
600	403	60	50	11.6	55	Ocot	late	2011	18.3	26-Sep-11	15.41	inclinado
600	404	60	50	10.75	30	Cecr	insi	2011	29.3	26-Sep-11	23.46
600	405	60	50	9	25	Macr	cost	2011	11.1	26-Sep-11	15.27
600	406	60	50	9.3	0	Paus	tria	2011	11.4	26-Sep-11	8.52
600	407	60	50	4.9	30	Pers	silv	2011	11.6	26-Sep-11	18.05
600	408	60	50	1.9	30	Viro	sebi	2011	38.5	26-Sep-11	26.89
600	409	60	40	8.4	74	Macr	cost	2011	23.9	26-Sep-11	18.94
600	410	60	40	9.7	80	Ardi	fimb	2011	16.6	26-Sep-11	13.34
600	411	60	40	10.3	43	Pout	reti	2011	25.3	26-Sep-11	23.27
600	412	60	40	7.95	45	Dend	boli	2011	23	26-Sep-11	18.84
600	413	60	40	7.95	40	Pout	VBSp	2011	21.9	26-Sep-11	22.29
600	414	70	40	11.1	70	Prot	rave	2011	23.2	26-Sep-11	25.42
600	415	70	40	12.4	44	Cara	guia	2011	27.3	26-Sep-11	25.69
600	416	70	40	10.8	40	Dend	arbo	2011	35.6	26-Sep-11	25.3
600	418	70	40	6.6	29	Micr	crot	2011	55	26-Sep-11	38.59
600	419	70	40	5.9	30	Mari	laxi	2011	10.3	26-Sep-11	12.25
600	421	70	40	2.35	47	Dend	boli	2011	30.9	26-Sep-11	21.07	inclinado
600	422	70	30	7.9	75	Tapu	guia	2011	20.5	26-Sep-11	17.48
600	423	70	30	8.2	77	Minq	guia	2011	12.9	26-Sep-11	13.69
600	424	70	30	9	55	Prot	conf	2011	12.9	26-Sep-11	15.94
600	425	70	30	11.3	45	Dend	boli	2011	34.1	26-Sep-11	26.87
600	426	70	30	11.8	45	Prot	rave	2011	24.4	26-Sep-11	25.5
600	427	70	30	12.1	45	Socr	exor	2011	18.7	26-Sep-11	21.31
600	428	70	30	4.7	28	Viro	mult	2011	27.7	26-Sep-11	24.1
600	429	70	30	4.1	41	Lica	glab	2011	17.6	26-Sep-11	14.49
600	430	60	30	9.9	80	Esch	inte	2011	22.8	26-Sep-11	17.64
600	431	60	30	10.5	69	Guar	gent	2011	28.6	26-Sep-11	20.88
600	432	60	30	12.1	50	Elae	glab	2011	61.9	26-Sep-11	31.38
600	433	60	30	5	10	Cinn	bren	2011	18.9	26-Sep-11	17.97
600	434	60	30	1.1	50	Prot	rave	2011	11.7	26-Sep-11	17.96
600	435	60	20	9.7	76	Lacu	pana	2011	19.5	26-Sep-11	10.95	descopado
600	436	60	20	9.5	70	Dend	arbo	2011	11.3	26-Sep-11	10.76
600	437	60	20	9.7	60	Tapu	guia	2011	14.9	26-Sep-11	16.02
600	439	60	20	11	55	Esch	inte	2011	84.1	26-Sep-11	39.72
600	440	60	20	12.6	36	Dend	arbo	2011	11.1	26-Sep-11	12.67
600	441	60	20	11.6	23	Fara	parv	2011	17.5	26-Sep-11	17.83
600	442	60	20	8.4	20	Cass	elli	2011	16.8	26-Sep-11	18.59
600	443	60	20	2.2	37	Dend	arbo	2011	16.5	26-Sep-11	14.87
600	628	60	20	13.5	40	Tapu	guia	2011	11.2	26-Sep-11	11.62
600	444	70	20	3.8	75	Pout	cali	2011	25.5	26-Sep-11	22.45
600	445	70	20	3.8	73	Fara	parv	2011	11.8	26-Sep-11	14.06
600	446	70	20	5.4	72	Fara	parv	2011	17.7	26-Sep-11	14.91
600	447	70	20	11.7	27	Myrc	sple	2011	11.6	26-Sep-11	13.5
600	448	70	10	0.8	67	Tapi	guia	2011	66.7	26-Sep-11	38.47	descopado secando
600	449	70	10	3.75	80	Fara	parv	2011	11.6	26-Sep-11	11.35
600	450	70	10	5.6	80	Tetr	pana	2011	19.8	26-Sep-11	18.2	secando
600	451	70	10	9.1	80	Micr	crot	2011	14.7	26-Sep-11	15.99
600	452	70	10	10.2	80	Esch	inte	2011	16.1	26-Sep-11	19.34
600	453	70	10	10.3	70	Euge	glan	2011	30.2	26-Sep-11	23.79
600	454	70	10	11.2	68	Nect	umbr	2011	10.3	26-Sep-11	14.06
600	455	70	10	13	57	Cara	guia	2011	10.5	26-Sep-11	11.11
600	456	70	10	10.5	52	Step	cost	2011	18.5	26-Sep-11	18.08
600	457	70	10	8.6	37	Macr	macr	2011	37.7	26-Sep-11	31.22
600	459	70	10	8.3	25	Myrc	VBSp	2011	42.8	26-Sep-11	33.5
600	462	60	10	3.5	36	Sloa	rugo	2011	24.6	26-Sep-11	21.28
600	662	60	10	8.93	65	Dend	arbo	2011	10.6	26-Sep-11	14.73
600	463	60	0	5.6	80	Dyst	pani	2011	23.1	26-Sep-11	17.35
600	464	60	0	5.2	67	Anno	subn	2011	11.4	26-Sep-11	9.25	inclinado
600	465	60	0	8.2	0	Cord	dwye	2011	24.6	26-Sep-11	23.45
600	466	60	0	8.6	5	Guar	gent	2011	14	26-Sep-11	10.04
600	467	60	0	11.7	30	Apei	memb	2011	24.8	26-Sep-11	18.61
600	611	60	0	4	30	Cara	guia	2011	10.1	26-Sep-11	8.77
600	663	60	0	9.3	35	Prot	rave	2011	10.1	26-Sep-11	12.65
600	468	70	0	4.4	60	Psyc	luxu	2011	11.4	26-Sep-11	10.8
600	469	70	0	7.05	65	Elae	glab	2011	39.4	26-Sep-11	28.01
600	470	70	0	9	75	Viro	kosc	2011	21.7	26-Sep-11	20.55
600	471	70	0	8.5	40	Esch	inte	2011	72	26-Sep-11	39.58
600	472	70	0	9.6	6	Pach	aqua	2011	17.6	26-Sep-11	12.61
600	473	70	0	11.1	10	Dend	arbo	2011	13.7	26-Sep-11	16.32
600	474	70	0	10.5	40	Amai	pedi	2011	18.9	26-Sep-11	17.54
[truncated: 3,198 more rows]
